# Supplementary material for: An atlas of bovine gene expression reveals novel distinctive tissue characteristics and evidence for improving genome annotation
Source: Genome Biol. 2010 Oct 20;11(10):R102. doi: 10.1186/gb-2010-11-10-r102 (PMC3218658; doi:10.1186/gb-2010-11-10-r102)
Supplement: Additional file 1 — Tissues sampled and annotation. BRENDA tissue ontology terms are given when known, with the hyphenated number at the end of the column headings specifying level of granularity, where 1 is the lowest level of granularity and the broadest scope. Only tags mapping uniquely to the draft genome that passed our filters (Os-fgU; Figure 2b) were considered. Total Sense TPM Within NM & NR Transcripts: sum of normalized tag counts (tags per million) that mapped on the same strand and within the boundaries of NM and NR transcripts. On 3' terminus: sum of normalized tag abundance of those tags that mapped on the same strand and at the 3'-most and next to 3'-most DpnII sites on the NM or NR transcript (Figure 2a). Not on 3' terminus: sum of normalized tag abundance of those tags that did not map to the 3'-most and next to 3'-most DpnII sites on the NM or NR transcript (Figure 2a): Count Sense GeneID: total number of unique GeneIDs associated with the loci that the tags mapped to on the same strand and within the boundaries of the annotated genes. Count Sense Tags within Loci: number of unique tag sequences that mapped within the boundaries of annotated genes. Total Sense TPM within Loci: sum of normalized tag abundance of those tags that mapped on the same strand and within the boundaries of all annotated genes. The headings including the word 'AntiSense' are similarly defined, except that these tags mapped to the strand opposite to that of the annotated gene. [file gb-2010-11-10-r102-S1.XLSX]

## Sheet: Sheet1
				Tissue Classification According to the BRENDA Tissue Ontology					Total Sense TPM Within NM & NR Transcripts			Count Sense GeneID		Count Sense Tags Within Loci		Total Sense TPM Within Loci		Count AntiSense GeneID		Count AntiSense Tags Within Loci		Total AntiSense TPM Within Loci
Tissue Description	Name	Sex	Age	BRENDA-1	BRENDA-2	BRENDA-3	BRENDA-4	BRENDA-5	On 3' terminus	Not on 3' terminus	Proportion upstream from 3' end	Protein Coding	PseudoGene	Protein Coding	PseudoGene	Protein Coding	PseudoGene	Protein Coding	PseudoGene	Protein Coding	PseudoGene	Protein Coding	PseudoGene	Proportion Anitsense Protein-Coding Tags	Total TPM Within Loci	Total Mitochondrial TPM Within Loci	Proportion Mitochondrial Gene TPM of Total TPM
diaphragm	BGA51	F	juvenile	cardiovascular system	diaphragm				190037	30607.2	0.138717	10131	512	22710	1237	542203	9285.79	5326	275	9117	494	31556.2	1054.19	0.054999	584099	277362	0.474854
caridac ventricle	BGA88	M	180 d fetus	cardiovascular system	heart	heart ventricle			226512	28989.5	0.113461	11552	673	33390	1889	457125	10952.3	7409	432	15555	852	42264.3	2058.13	0.0846319	512399	123004	0.240055
differentiated perirenal adipocytes	BGA172		cell line	connective tissue	adipose tissue				296217	22803.1	0.0714784	10243	543	25836	1246	445642	10002.3	6641	329	12406	581	36485.6	1360.06	0.0756763	493490	61304.2	0.124226
marbling fat	BGA156	M	adult	connective tissue	adipose tissue				326303	34932.9	0.0967038	11311	617	32105	1721	503570	11984.4	7015	357	13937	737	31038	1591.37	0.0580575	548184	72833.6	0.132863
predifferentiated preconfluent perirenal adipocytes	BGA171		cell line	connective tissue	adipose tissue				307811	23204.6	0.0701013	9864	520	24441	1205	455140	12712	5719	268	9843	507	26183.5	1197.65	0.054399	495233	55022.1	0.111103
subq fat	BGA154	M	adult	connective tissue	adipose tissue				298244	26731.6	0.0822571	11610	640	32420	1597	457953	8980.26	7582	420	15510	802	36430.3	1668.4	0.0736884	505032	64461.2	0.127638
white fat	BGA133	M	180 d fetus	connective tissue	adipose tissue	white adipose tissue			305454	37816.1	0.110164	10711	562	27256	1457	472056	11667.8	6236	327	11307	594	34490.5	1909.18	0.0680894	520124	45210.7	0.086923
white fat	BGA58	F	juvenile	connective tissue	adipose tissue	white adipose tissue			272265	25139.6	0.08453	11745	657	33709	1753	456546	9338.71	8036	413	17041	851	45869.5	2069.72	0.091298	513824	83704.4	0.162905
bone	BGA92	M	180 d fetus	connective tissue	bone				345917	21083.1	0.0574472	11177	614	28443	1498	460127	9007.2	7219	404	13878	740	39282.2	1520.19	0.0786572	509937	17987	0.0352729
placenta above cotlydon	BGA20	M	180 d fetus	embryonic structure	fetus	placenta			256097	38018.1	0.129262	11645	656	33016	1881	469177	11770.6	7664	421	15636	864	38659.9	1887.36	0.0761267	521494	90175.4	0.172917
umbilical cord	BGA70	M	180 d fetus	embryonic structure	fetus	placenta	umbilical cord		266219	27355.8	0.0931817	10846	590	25341	1325	400692	8800.95	6188	348	10963	640	30192.1	1715.46	0.0700701	441400	26694.2	0.0604762
90 d lactating gland	BGA173	F	adult	gland	endocrine gland	female reproductive gland	breast		371327	9140.72	0.024025	8687	425	15670	740	533147	1770.13	4029	200	6033	287	14798	413.69	0.0270063	550129	23114.8	0.042017
adrenal	BGA91	M	180 d fetus	gland	endocrine gland	adrenal gland			210638	22262.9	0.0955894	12182	709	39152	2139	377096	9780.39	8598	495	19757	1017	48603.3	2292.96	0.114173	437773	70875.5	0.1619
adrenal cortex	BGA54	F	juvenile	gland	endocrine gland	adrenal gland	adrenal cortex		230527	30008.4	0.11518	11822	683	40963	2011	383919	10122.5	8797	475	22002	1031	50778.9	2646.48	0.116814	447466	36147.1	0.0807818
adrenal medulla	BGA66	F	juvenile	gland	endocrine gland	adrenal gland	adrenal medulla		230578	27874.5	0.107852	11910	705	40827	2052	380045	10142.5	8761	497	21633	1067	48378.9	2633.81	0.112923	441200	35240.1	0.0798731
all pituitary	BGA96	M	180 d fetus	gland	endocrine gland	hypophysis			301803	21270.8	0.0658386	12189	723	38288	2103	424163	9348.44	8565	489	19303	1048	53568.1	2291.72	0.11213	489372	27805.8	0.0568194
ant. pituitary	BGA138	F	juvenile	gland	endocrine gland	hypophysis	anterior lobe		245687	23905.6	0.0886731	12021	692	36223	1999	429665	11007.8	8046	457	16805	932	44045.7	2547.65	0.0929801	487267	65996.1	0.135442
cheek lymph nodes	BGA39	F	juvenile	gland	endocrine gland	lymph node			250358	25005	0.0908077	11068	625	31300	1580	383047	6037.47	6949	390	13427	743	52793	1226.22	0.121129	443103	50892.4	0.114854
fat pad of mammary	BGA146	F	juvenile	gland	endocrine gland	female reproductive gland	breast		278948	26163.2	0.0857496	11540	640	31919	1622	432701	10829.2	7393	411	15056	789	36272.1	1817.33	0.0773437	481619	58935.8	0.12237
hypothalamus	BGA16	F	juvenile	gland	endocrine gland	hypothalamus			499200	23182.7	0.0443788	11062	602	26605	1322	618482	5647.01	6975	365	13055	666	37274.2	1111.5	0.0568416	662514	47909.4	0.0723145
left ovary w/10s/2m/1l	BGA9	F	juvenile	gland	endocrine gland	female reproductive gland	ovary		266529	18771.1	0.0657942	11566	639	31846	1602	439205	7351.63	7649	392	14906	732	40429.8	1493.31	0.0842929	488480	83870.8	0.171698
liver	BGA105	M	180 d fetus	gland	endocrine gland	digestive gland	liver		349734	25157.1	0.0671052	11372	641	29763	1470	482745	6852.84	6905	374	12926	687	39986.5	1356.01	0.0764953	530940	49342.3	0.0929339
liver	BGA53	F	juvenile	gland	endocrine gland	digestive gland	liver		339853	31428.3	0.0846483	11202	621	31086	1479	526379	5732.82	7289	395	14508	698	43502.5	1397.7	0.076336	577012	89584.9	0.155256
mammary/parenchyma	BGA19	F	juvenile	gland	endocrine gland	female reproductive gland	breast		244008	24302.4	0.0905755	11142	595	27332	1433	415523	9223.92	6706	374	12332	672	36981.1	1708.68	0.0817253	463437	50290.7	0.108517
mesenteric lymph nodes	BGA37	F	juvenile	gland	endocrine gland	lymph node	mesenteric lymph node		226118	28567.9	0.112169	11868	687	42803	2104	367223	11000.8	9000	509	23136	1127	53388	3221.16	0.12693	434833	22502.1	0.0517488
ovary right side	BGA108	F	juvenile	gland	endocrine gland	female reproductive gland	ovary		220251	19413.6	0.0810033	11389	639	28647	1453	338077	10006	6908	380	13005	686	31284.2	1784.94	0.0846981	381152	25859.4	0.0678452
peyer's patch/d7 hc	BGA143	F	juvenile	gland	endocrine gland	lymph node	peyer's gland		228903	24293.9	0.0959487	12751	771	48361	2464	392918	9633.11	9195	536	22511	1172	34012.3	2184.05	0.0796671	438747	59137.1	0.134786
pineal gland	BGA36	F	juvenile	gland	endocrine gland	pineal gland			402312	22092.2	0.0520546	12173	691	39116	2077	535818	8690.61	8835	502	21093	1141	52136.9	2606.87	0.0886751	599252	36684.4	0.061217
sme - (pituitary stalk-median eminence)	BGA101	M	180 d fetus	gland	endocrine gland	hypophysis			227375	21748.1	0.0872987	12366	722	37530	2043	391385	10431.2	8171	480	17224	951	39452.5	2034.39	0.0915716	443303	57129.3	0.128872
thymus	BGA82	M	180 d fetus	gland	endocrine gland	thymus gland			219623	29423.2	0.118143	11513	656	37923	1922	377948	12117.9	7467	410	16461	844	41339.5	2389.64	0.0985947	433795	31997.1	0.0737608
thyroid	BGA52	F	juvenile	gland	endocrine gland	thyroid gland			233668	32395.9	0.12176	12344	718	42369	2173	411857	10416.6	9047	506	22292	1141	57299.9	2750.54	0.122134	482324	61662.5	0.127845
thyroid	BGA83	M	180 d fetus	gland	endocrine gland	thyroid gland			181050	24791.2	0.120439	11187	637	34903	1723	306564	10211.9	7720	430	17765	869	42988.3	2391.97	0.122981	362156	22609.6	0.0624304
kidney	BGA94	M	180 d fetus	gland	excretory gland	kidney			253153	30838.6	0.10859	12265	699	37876	1986	456640	11127.7	7595	457	15911	898	36194.6	2125.96	0.0734417	506089	84265.4	0.166503
kidney capsule fat	BGA158	M	juvenile	gland	excretory gland	kidney			201275	15164	0.0700616	10554	578	27719	1309	584941	5295.35	6574	337	12535	605	39653	928.16	0.0634861	630818	338562	0.536703
kidney-internal piece	BGA23	F	juvenile	gland	excretory gland	kidney			268062	22073.5	0.0760801	12161	705	36582	1974	414962	11075	8099	467	16799	933	34934.8	1867.66	0.0776507	462839	38980.1	0.0842196
salivary gland	BGA90	M	180 d fetus	gland	exocrine gland	salivary gland			244386	29409.7	0.107415	12121	713	40679	2203	387525	11547.9	8720	481	21182	1093	50374.8	2550.44	0.115037	451998	28404.2	0.0628414
nucleated blood cells	BGA135	F	adult	hematopoietic system	blood	hematopoietic cells			235734	20355.6	0.079486	10081	541	25864	1217	393746	9428.77	6482	335	13299	626	34338.3	2385.29	0.080214	439898	40204.6	0.0913952
lymph-body cavity	BGA98	M	180 d fetus	hematopoietic system	lymph				284113	28555.6	0.0913285	11849	683	36842	1886	426024	9737.84	7907	442	16554	845	39717.3	2485.01	0.0852775	477964	21687.3	0.0453743
spleen-internal piece	BGA21	F	juvenile	hematopoietic system	lymphoid tissue	spleen			237075	15545.7	0.0615375	11047	587	27063	1360	440423	6631.2	6626	333	11980	565	33481	1496.4	0.0706494	482032	121557	0.252176
nasal epithelium	BGA55	F	juvenile	integument	epithelium	respiratory epithelium			252315	26252.8	0.0942421	12535	715	39984	2081	412398	9871.34	8814	485	19775	1042	51359.5	2543.42	0.110746	476172	43617	0.0915992
outer tongue surface	BGA38	F	juvenile	integument	epithelium	tongue epithelium			248658	21834.4	0.0807211	11570	636	33154	1716	472079	5857.06	8091	416	17218	836	43829	1221.91	0.0849549	522987	41776.8	0.0798811
oral mucosa	BGA50	F	juvenile	integument	mucosa	oral mucosa			212777	18765.7	0.0810462	11423	632	30755	1622	384627	14885.7	6729	366	12606	671	27559.8	1457	0.0668624	428529	29924.9	0.0698315
skin/back	BGA7	M	180 d fetus	integument	skin				310637	42574.3	0.120535	11867	665	37429	1985	474719	10220.8	7770	429	15955	817	38213.1	1786.93	0.0744992	524940	31548.1	0.0600985
coronary band	BGA126	M	180 d fetus	limb	foot	hoof			285295	32317.4	0.101751	12005	650	33840	1801	433724	9072.58	7866	417	16063	822	44100.2	1800.92	0.0922937	488698	26595.9	0.0544218
biceps femoris	BGA151	M	adult	muscular system	vertebrate muscular system	skeletal muscle	fllexor	biceps	281540	35487.3	0.111937	10154	519	25280	1364	539674	12997.4	5867	300	10992	577	33433.6	1239.82	0.0583373	587345	166706	0.283829
biceps femoris	BGA157	M	juvenile	muscular system	vertebrate muscular system	skeletal muscle	fllexor	biceps	280873	38743.3	0.121218	9881	521	25476	1403	500932	12748.8	5506	293	10450	552	32271.1	1203.82	0.0605231	547155	124534	0.227602
infraspinitus	BGA149	M	juvenile	muscular system	vertebrate muscular system	skeletal muscle			317565	40706.4	0.113619	9472	463	21746	1191	537229	10539.5	5282	269	9250	488	36976.8	1236.59	0.0643965	585982	123503	0.210763
infraspinitus	BGA152	M	adult	muscular system	vertebrate muscular system	skeletal muscle			312729	43309.5	0.121643	10335	551	26185	1493	543453	12122.1	5992	307	11393	604	35089.8	1282.05	0.0606521	591947	131827	0.222701
longissimus	BGA150	M	adult	muscular system	vertebrate muscular system	skeletal muscle	abdominal muscle	sacrospinalis	300000	36930.7	0.109609	9220	438	19647	1102	524549	16853.7	4732	230	7986	431	32207.9	1340.3	0.0578491	574951	125565	0.218393
longissimus dorsi	BGA148	M	juvenile	muscular system	vertebrate muscular system	skeletal muscle	abdominal muscle	sacrospinalis	310127	43007.5	0.121788	10011	524	26122	1452	506589	10864.4	5826	284	10646	564	29745.8	1080.55	0.0554614	548279	95846.7	0.174814
semitendinosous	BGA153	M	adult	muscular system	vertebrate muscular system	skeletal muscle			290943	44570.3	0.132842	9577	459	21313	1160	516415	15733.7	5345	275	9443	510	33033.7	1476.81	0.0601217	566659	117252	0.206918
skeletal muscle near ceasarian opening	BGA13	F	adult	muscular system	vertebrate muscular system	skeletal muscle	abdominal muscle		275163	46923.7	0.145686	11210	598	29818	1660	531691	16691.5	6958	361	13827	758	40915.6	1901.14	0.0714551	591199	130022	0.219929
undifferentiated sternomandibuilaris satellite muscle cells	BGA134		cell line	muscular system	vertebrate muscular system	skeletal muscle			294150	28637.6	0.0887197	9623	484	22174	1047	454205	11372.4	5119	242	8383	401	40098.1	1411.91	0.0811205	507088	60521.1	0.11935
tongue muscle	BGA41	F	juvenile	muscular system	vertebrate muscular system	skeletal muscle	head muscle	tongue muscle	206610	35956.1	0.148232	10367	558	24081	1313	503685	10712.3	5575	300	9486	536	30069.9	1247.66	0.0563366	545714	194568	0.356538
frontal cortex	BGA47	F	juvenile	nervous system	central nervous system	brain	forebrain	telencephalon	204633	24491.7	0.106892	11704	661	34263	1858	459428	9651.52	7842	440	16550	887	50959.2	2731.43	0.0998441	522770	156624	0.299603
basal ganglia	BGA110	M	180 d fetus	nervous system	central nervous system	brain	forebrain	telencephalon	210652	25331.4	0.107344	12094	708	36365	1990	403334	10888.8	7950	452	16481	892	41477.8	2571.66	0.093248	458272	84853.3	0.185159
basal ganglia	BGA2	F	juvenile	nervous system	central nervous system	brain	forebrain	telencephalon	190199	18738.6	0.0896851	11616	667	31918	1736	465419	8861.01	7353	409	14399	814	34917.6	1838.81	0.0697882	511037	193102	0.377863
cerebellum	BGA137	F	juvenile	nervous system	central nervous system	brain	brain stem	hindbrain	206134	25699.5	0.110853	11564	672	36172	2054	428820	12289.6	7664	446	16404	914	44490.5	3138.4	0.0939985	488739	106232	0.217359
cerebral cortex	BGA3	F	juvenile	nervous system	central nervous system	brain	forebrain	telencephalon	220844	22129.7	0.0910786	11890	679	34505	1838	443848	9430.22	7777	445	16323	883	41060.3	2607.32	0.0846763	496946	121680	0.244856
hippocampus	BGA4	F	juvenile	nervous system	central nervous system	brain	forebrain	telencephalon	207119	21491	0.0940071	12739	781	45886	2519	491268	7814.02	9138	519	22438	1149	33908.2	2420.33	0.0645653	535411	183470	0.34267
hippocampus	BGA85	M	180 d fetus	nervous system	central nervous system	brain	forebrain	telencephalon	233166	23910.5	0.0930093	11971	685	33940	1869	437109	10324.9	7816	457	15663	895	40410.6	2783.33	0.0846262	490628	94678.8	0.192975
medulla oblongata	BGA46	F	juvenile	nervous system	central nervous system	brain	brain stem	hindbrain	166373	13329.2	0.0741741	11638	651	29949	1552	645980	4828.98	7373	423	14376	793	28800.5	1423.27	0.0426812	681033	392698	0.576622
midbrain	BGA32	F	juvenile	nervous system	central nervous system	brain	brain stem	midbrain	233582	27549.5	0.1055	12249	708	40275	2180	490302	9427.72	8023	448	17229	949	39191.8	2677.47	0.0740175	541599	147137	0.271671
pons	BGA45	F	juvenile	nervous system	central nervous system	brain	brain stem	hindbrain	207850	28307	0.119865	12204	685	39346	2081	526506	8532.88	8117	471	17769	988	47011.6	2638.1	0.0819706	584689	203732	0.348446
spinal cord	BGA33	F	juvenile	nervous system	central nervous system	spinal cord			231158	30168.2	0.115442	12283	701	40388	2099	475333	8535.41	8627	476	20423	1043	51827.2	3110.9	0.098314	538806	140555	0.260863
temporal cortex	BGA49	F	juvenile	nervous system	central nervous system	brain	forebrain	telencephalon	136646	11762.5	0.0792577	11321	619	27054	1437	565357	5246.73	7096	391	13152	730	25436	1562.51	0.0430539	597602	370228	0.619522
thalamus	BGA5	F	juvenile	nervous system	central nervous system	brain	forebrain	diencephalon	130030	12999.7	0.0908876	10967	592	27428	1451	670183	4519.72	6421	327	11639	598	21966	1301.87	0.0317359	697971	474802	0.680261
oviduct	BGA61	F	juvenile	reproductive system	female reproductive system	oviduct			255948	19763.1	0.0716805	11779	674	31123	1724	400419	12878.7	7565	423	14617	808	38400.9	2233.78	0.0875094	453933	43788.7	0.0964652
uterine cross-section w/ glandular region	BGA8	F	juvenile	reproductive system	female reproductive system	uterus			220395	16734.8	0.0705722	11577	686	33371	1787	360486	8979.74	7768	453	17043	967	37106.8	1972.46	0.0933289	408545	42430.5	0.103858
uterus-intercaruncular	BGA22	F	adult	reproductive system	female reproductive system	uterus			243389	16835.2	0.064695	11393	614	31229	1512	436063	6930.75	7802	401	16231	778	42918.1	1374.92	0.0896029	487287	108683	0.223037
testes	BGA71	M	180 d fetus	reproductive system	male reproductive system	testes			259395	24385.4	0.0859307	12456	754	37843	2050	415762	10925.5	8499	503	18736	997	43971.8	2043.5	0.0956461	472703	52665.2	0.111413
vas deferens	BGA72	M	180 d fetus	reproductive system	male reproductive system	vas deferens			233922	25315.2	0.0976524	11696	671	31194	1678	369829	10417.6	7114	423	13678	782	35068.6	2111.12	0.0866111	417427	33917.1	0.0812527
whole testes	BGA14	M	adult	reproductive system	male reproductive system	testes			224865	28517.8	0.112548	13123	816	40089	2251	416853	11660.3	9485	578	21641	1167	55399.4	2847.99	0.117309	486760	61539.5	0.126427
lung (redo of lja27)	BGA89	M	180 d fetus	respiratory system	lung				250167	28271	0.101534	12204	710	39380	2151	403463	12149.5	8721	498	20869	1075	48795.1	2982.35	0.107892	467390	28109	0.0601402
retina	BGA48	F	juvenile	sense organ	eye	retina			218299	27832.2	0.113079	12069	696	41478	2190	430423	10604.2	9022	509	22975	1234	59608.5	3155.08	0.121642	503791	103907	0.206251
bone marrow cells	BGA11	M	180 d fetus	skeletal system	bone marrow				270647	32734.6	0.107899	12373	706	41634	2204	419513	10449.6	8356	450	18735	988	44267.7	2062.15	0.0954497	476292	31114.6	0.0653267
3rd eyelid necrotic/outside tumor	BGA129	F	adult	trunk	eyelid				244988	18722.2	0.0709952	11586	609	32030	1577	407080	7229.71	7219	370	13450	649	33577.8	2054.45	0.0761992	449942	42530.7	0.0945247
healthy 3rd eyelid	BGA130	F	adult	trunk	eyelid				224023	20296.9	0.083075	11824	674	34067	1723	374257	9135.43	8018	425	16625	802	35094.6	4352.83	0.0857323	422840	51051.2	0.120734
abomasum	BGA60	F	juvenile	viscus	alimentary canal	gastrointestinal tract	stomach	abomasum	203508	16083.2	0.0732416	11509	635	30448	1525	369657	7304.27	6860	383	12615	668	37126	1384.37	0.0912673	415472	88418	0.212813
abomasum	BGA74	M	180 d fetus	viscus	alimentary canal	gastrointestinal tract	stomach	abomasum	257772	25006.8	0.0884325	11988	685	35634	1970	407147	11555.9	7896	454	16532	912	35626.5	1779.6	0.0804621	456109	40826.7	0.089511
cecum	BGA57	F	juvenile	viscus	alimentary canal	gastrointestinal tract	intestine	ileocecum	271278	25430.1	0.0857076	12397	712	39366	1999	443075	10489.7	9157	503	21905	1094	51748	4023.65	0.104579	509336	56606.9	0.111139
duodenum	BGA63	F	juvenile	viscus	alimentary canal	gastrointestinal tract	intestine	small intestine	193822	28528.2	0.128303	10529	562	27799	1526	580628	6593.01	6550	350	12229	623	48170.2	1357.61	0.0766068	636749	298078	0.468124
duodenum	BGA76	M	180 d fetus	viscus	alimentary canal	gastrointestinal tract	intestine	small intestine	225102	21406.8	0.0868397	12204	710	35682	1946	374011	10272.2	8107	435	17081	839	36198.6	1873.93	0.0882441	422356	51387.2	0.121668
ileum	BGA62	F	juvenile	viscus	alimentary canal	gastrointestinal tract	intestine	ileocecum	223747	17591.5	0.0728914	11699	623	30747	1517	439940	7093.55	7644	404	14789	755	31366.8	2713.13	0.0665529	481113	145897	0.303249
ileum	BGA77	M	180 d fetus	viscus	alimentary canal	gastrointestinal tract	intestine	ileocecum	246722	26170.5	0.0959004	12510	736	39465	2060	423449	10101.6	8132	482	17544	970	37649.1	2249.38	0.081651	473449	67455.3	0.142476
jejunum	BGA64	F	juvenile	viscus	alimentary canal	gastrointestinal tract	intestine	small intestine	232101	21140.7	0.0834803	11985	689	37595	1963	395810	9065.25	8137	456	17118	865	31789.6	2472.52	0.0743444	439137	78561.8	0.178901
jejunum	BGA79	M	180 d fetus	viscus	alimentary canal	gastrointestinal tract	intestine	small intestine	215353	20853	0.0882832	12154	700	37403	1969	379994	9238.17	8093	476	17002	913	36010	2244.37	0.0865616	427487	66665.7	0.155948
large intestine	BGA65	F	juvenile	viscus	alimentary canal	gastrointestinal tract	intestine	large intestine	268845	17763.8	0.0619792	11912	681	33170	1703	469389	7682.91	7842	427	15377	789	30498	2066.79	0.0610099	509636	110054	0.215946
omasum	BGA78	M	180 d fetus	viscus	alimentary canal	gastrointestinal tract	stomach	forestomach	236963	20524	0.0797088	11665	661	33119	1789	369727	10695.1	7936	461	17185	939	36017.7	1967.49	0.0887694	418407	18132.4	0.0433367
reticulum	BGA80	M	180 d fetus	viscus	alimentary canal	gastrointestinal tract	stomach	forestomach	259255	22179.9	0.0788101	12028	700	34667	1855	407274	11370.2	7641	436	15668	884	34251	2004.37	0.0775742	454900	32500.9	0.0714462
rumen	BGA18	F	juvenile	viscus	alimentary canal	gastrointestinal tract	stomach	forestomach	204177	29601.2	0.126621	10372	529	25337	1357	586432	8242.92	5783	286	10242	499	35055	1077.33	0.056405	630808	292031	0.462948
rumen	BGA81	M	180 d fetus	viscus	alimentary canal	gastrointestinal tract	stomach	forestomach	258056	23252.6	0.0826589	11374	638	29051	1546	397858	10903.5	7448	411	15100	788	37813.8	1810.32	0.0867941	448386	33076.5	0.0737679
small intestine/d3 hc	BGA140	F	juvenile	viscus	alimentary canal	gastrointestinal tract	intestine	small intestine	243489	22112	0.0832526	12567	732	44530	2208	422991	9248.16	8712	486	20035	1023	34806.2	2718.7	0.0760297	469764	82434.5	0.17548
small intestine/d7 hc	BGA142	F	juvenile	viscus	alimentary canal	gastrointestinal tract	intestine	small intestine	232645	23108.5	0.0903547	11430	605	31287	1471	404324	8583.64	7142	366	13676	655	36691.5	2025.28	0.0831977	451624	72778	0.161147
stomach omasum	BGA25	F	juvenile	viscus	alimentary canal	gastrointestinal tract	stomach	forestomach	211600	27662.1	0.115614	11419	651	37517	1879	364701	9323.56	7863	436	17548	870	43126.4	15331.1	0.105747	432483	38002.7	0.087871
