# Supplementary material for: An atlas of bovine gene expression reveals novel distinctive tissue characteristics and evidence for improving genome annotation
Source: Genome Biol. 2010 Oct 20;11(10):R102. doi: 10.1186/gb-2010-11-10-r102 (PMC3218658; doi:10.1186/gb-2010-11-10-r102)
Supplement: Additional file 3 — Housekeeping genes. Loci that were observed to be ubiquitously expressed were ordered according to the coefficient of variation in the sum of the observed normalized tag abundance (TPM) of all tags mapping on the same strand and within the boundaries of the gene. Only tags mapping uniquely to the draft genome that passed our filters (Os-fgU; Figure 2b) were considered. [file gb-2010-11-10-r102-S3.XLSX]

## Sheet: SBS.HOUSKEEPING_GENES_STATS_ENI
GeneID	Mean TPM	Standard Deviation	Coefficient of Variation	Description
510324	105.517	29.9246	0.283598	stomatin (EPB72)-like 2
507124	57.8211	17.1651	0.296866	ubiquitin fusion degradation 1 like
788888	69.5457	20.6759	0.297299	similar to E3 ubiquitin-protein ligase HECTD1 (HECT domain-containing protein 1) (E3 ligase for inhibin receptor) (EULIR)
513707	141.342	43.2754	0.306175	importin 7
510957	30.7362	9.4794	0.308411	mitochondrial ribosomal protein L19
509943	46.6094	14.4938	0.310964	translin
538459	63.2483	19.8128	0.313255	chromosome 1 open reading frame 43 ortholog
511554	15.5691	4.8793	0.313398	chromosome 18 open reading frame 19 ortholog
521533	96.9965	30.5238	0.31469	methylmalonic aciduria (cobalamin deficiency) cblD type, with homocystinuria
504937	57.4005	18.1542	0.316273	proteasome (prosome, macropain) 26S subunit, non-ATPase, 3
538428	26.0208	8.24434	0.316836	death effector domain containing
534882	139.783	44.6939	0.319738	eukaryotic translation initiation factor 3, subunit C
505690	63.6035	20.5527	0.323138	La ribonucleoprotein domain family, member 1
514958	82.8966	26.8713	0.324154	TH1-like (Drosophila)
510816	79.5979	25.905	0.325449	DEAD (Asp-Glu-Ala-Asp) box polypeptide 1
513162	83.1525	27.0922	0.325813	dpy-30 homolog (C. elegans)
616209	20.362	6.72559	0.330301	leucine rich repeat containing 47
282110	57.3144	19.1168	0.333542	ubiquitin carboxyl-terminal hydrolase L5
505118	45.1818	15.2546	0.337628	YME1-like 1 (S. cerevisiae)
505728	20.5312	6.93327	0.337695	mitochondrial ribosomal protein L53
618357	64.0749	21.6385	0.337706	mitochondrial ribosomal protein S34
521103	48.7221	16.5101	0.338864	chromosome 1 open reading frame 57 ortholog
519513	10.0388	3.40827	0.339508	BRCA1/BRCA2-containing complex, subunit 3
100138870	38.5601	13.2151	0.342715	ClpX caseinolytic peptidase X homolog (E. coli)
514338	45.5399	15.6183	0.34296	zinc finger, DHHC-type containing 4
618598	60.3603	20.7806	0.344276	cerebrum and skeletal muscle specific transcript 1
505981	67.724	23.4065	0.345616	mitochondrial ribosomal protein L9
533678	33.7522	11.6759	0.34593	NudC domain containing 3
522863	12.95	4.48959	0.346687	nicotinamide nucleotide adenylyltransferase 1
614236	25.7338	8.94177	0.347472	SYS1 Golgi-localized integral membrane protein homolog (S. cerevisiae)
512466	48.4739	16.9237	0.34913	BRCA2 and CDKN1A interacting protein
614633	46.5417	16.2577	0.349315	chromosome 18 open reading frame 55 ortholog
510872	30.8042	10.8069	0.350824	nuclear cap binding protein subunit 2, 20kDa
614425	90.9899	31.9716	0.351375	family with sequence similarity 108, member A1
407144	18.0842	6.36737	0.352095	tRNA nucleotidyl transferase, CCA-adding, 1
535148	34.0474	12.0186	0.352996	chromosome 9 open reading frame 78 ortholog
504520	119.716	42.5714	0.355604	heterogeneous nuclear ribonucleoprotein L
539180	76.5999	27.2985	0.356378	RAB14, member RAS oncogene family
507179	55.9145	19.9344	0.356516	COP9 constitutive photomorphogenic homolog subunit 5 (Arabidopsis)
618021	39.5526	14.108	0.35669	leucine carboxyl methyltransferase 1
541180	28.2153	10.0735	0.357025	fem-1 homolog c (C. elegans)
404121	46.5068	16.6049	0.357043	Der1-like domain family, member 1
541014	25.6991	9.2234	0.3589	hypothetical protein LOC541014
404138	71.0794	25.5367	0.35927	prefoldin subunit 2
617269	22.6229	8.14691	0.360117	ankyrin repeat and SOCS box-containing 8
521650	20.278	7.30842	0.360412	ADP-ribosylhydrolase like 2
510509	18.0225	6.49766	0.36053	COX11 homolog, cytochrome c oxidase assembly protein (yeast)
508675	19.51	7.038	0.360738	syntaxin 4
512824	81.9574	29.58	0.360919	poly-U binding splicing factor 60KDa
533057	75.7704	27.3577	0.36106	isoleucyl-tRNA synthetase 2, mitochondrial
512499	11.7948	4.26	0.361175	SHANK-associated RH domain interactor
509305	35.5895	12.8614	0.361381	component of oligomeric golgi complex 6
282419	19.2098	6.94795	0.361688	casein kinase 2, alpha 1 polypeptide
512470	24.2391	8.78215	0.362314	DEAH (Asp-Glu-Ala-His) box polypeptide 29
536956	21.6954	7.86281	0.362419	tyrosyl-tRNA synthetase 2, mitochondrial
614069	53.3258	19.3764	0.363358	enhancer of yellow 2 homolog (Drosophila)
534097	115.94	42.2036	0.364011	dolichyl-phosphate mannosyltransferase polypeptide 1, catalytic subunit
617788	29.9165	10.8948	0.364173	UFM1-specific peptidase 2
507677	56.0295	20.4115	0.3643	adaptor-related protein complex 1, gamma 1 subunit
767824	18.3415	6.68515	0.364483	COX assembly mitochondrial protein homolog (S. cerevisiae)
511058	13.8978	5.06855	0.364702	protein phosphatase 6, catalytic subunit
506138	25.4833	9.30688	0.365215	apolipoprotein O-like
613774	25.3412	9.3185	0.367722	transmembrane protein 70
532936	95.4822	35.1129	0.367742	TAF9 RNA polymerase II, TATA box binding protein (TBP)-associated factor, 32kDa
613290	22.082	8.16156	0.369602	iron-sulfur cluster assembly 2 homolog (S. cerevisiae)
538184	60.2898	22.2837	0.369609	polymerase (RNA) II (DNA directed) polypeptide B, 140kDa
508448	135.466	50.2671	0.371067	proteasome (prosome, macropain) 26S subunit, ATPase, 3
536745	15.7381	5.85138	0.371797	G patch domain and KOW motifs
525394	29.5548	10.9965	0.372072	ADP-ribosylation factor related protein 1
616182	102.691	38.2528	0.372502	small acidic protein
517788	39.2819	14.6634	0.373285	ubiquitin associated protein 1
524459	19.9191	7.43866	0.373445	ring finger protein 185
534492	45.3409	16.9338	0.373476	mitogen-activated protein kinase 14
785072	34.2263	12.7936	0.373795	SR-related CTD-associated factor 1
286870	915.065	342.812	0.374631	eukaryotic translation initiation factor 4 gamma, 2
540089	33.6789	12.627	0.374923	chromosome 10 open reading frame 104 ortholog
615197	64.8593	24.3181	0.374936	PEST proteolytic signal containing nuclear protein
511925	21.1372	7.93147	0.375238	amyloid beta (A4) precursor protein-binding, family A, member 3
614837	72.7982	27.3223	0.375315	SSU72 RNA polymerase II CTD phosphatase homolog (S. cerevisiae)
532418	14.2677	5.35908	0.37561	RNA (guanine-9-) methyltransferase domain containing 1
541083	58.7365	22.0635	0.375635	HBS1-like (S. cerevisiae)
407235	30.5103	11.4611	0.375646	adiponectin receptor 1
788125	24.1581	9.07535	0.375665	similar to E3 ubiquitin-protein ligase MARCH5 (Membrane-associated RING finger protein 5) (Membrane-associated RING-CH protein V) (MARCH-V) (RING finger protein 153)
533600	16.8433	6.32863	0.375737	golgi autoantigen, golgin subfamily a, 3
515990	40.9625	15.4044	0.37606	mitochondrial ribosomal protein L11
507663	41.4114	15.6168	0.377115	nuclear receptor co-repressor 1
513536	24.9051	9.39221	0.377121	chromosome 20 open reading frame 43 ortholog
506913	58.7005	22.1542	0.377411	GRB10 interacting GYF protein 2
515744	9.49758	3.58625	0.377596	FAST kinase domains 1
617407	171.134	64.6646	0.37786	hypothetical protein LOC617407
510434	108.616	41.05	0.377938	mitogen-activated protein kinase kinase 2
100125880	35.6257	13.4672	0.37802	basophilic leukemia expressed protein BLES03
513461	49.0058	18.527	0.378057	proteasome (prosome, macropain) 26S subunit, non-ATPase, 11
616567	12.0865	4.57696	0.378683	chromosome 3 open reading frame 26 ortholog
505628	23.4618	8.88552	0.378723	SNF8, ESCRT-II complex subunit, homolog (S. cerevisiae)
509425	19.3906	7.34565	0.378825	elongation factor Tu GTP binding domain containing 2
534063	12.4478	4.72064	0.379235	eukaryotic translation initiation factor 2B, subunit 3 gamma, 58kDa
508728	11.1186	4.22281	0.379796	DEAD (Asp-Glu-Ala-Asp) box polypeptide 56
786099	13.1794	5.00626	0.379856	alanyl-tRNA synthetase 2, mitochondrial (putative)
507707	56.688	21.5638	0.380395	translocase of outer mitochondrial membrane 70 homolog A (S. cerevisiae)
511579	18.0245	6.86168	0.380686	DPH3, KTI11 homolog (S. cerevisiae)
532711	26.7646	10.1979	0.38102	similar to family with sequence similarity 98, member B
516375	64.228	24.478	0.381111	striatin, calmodulin binding protein 3
615692	75.3024	28.7526	0.381829	Sin3A-associated protein, 18kDa
510469	17.2121	6.58783	0.382744	RNA terminal phosphate cyclase domain 1
536558	106.059	40.6234	0.383028	heat shock 70kDa protein 4
506935	27.6181	10.5985	0.383754	coiled-coil domain containing 32
614713	13.766	5.2828	0.383757	solute carrier family 25, member 26
100125779	24.974	9.58892	0.383956	phosphate cytidylyltransferase 1, choline, alpha
513646	12.2944	4.72432	0.384266	HECT domain containing 3
507414	43.5152	16.7791	0.385591	phosphoinositide-3-kinase, regulatory subunit 4
514858	26.4106	10.2075	0.386494	TBC1 domain family, member 17
507307	54.2497	20.9714	0.386571	ubiquitin specific peptidase 9, X-linked
504506	57.5836	22.2669	0.386689	RNA binding protein S1, serine-rich domain
535883	20.2789	7.85255	0.387227	3-hydroxyisobutyryl-Coenzyme A hydrolase
534287	45.49	17.6181	0.387297	F-box protein 3
513958	17.4268	6.75856	0.387825	eukaryotic translation initiation factor 2B, subunit 2 beta, 39kDa
508956	65.7797	25.5458	0.388353	cutA divalent cation tolerance homolog (E. coli)
512522	29.7562	11.5626	0.388578	hypothetical protein LOC512522
616638	34.6698	13.4941	0.389217	chromosome 1 open reading frame 77 ortholog
538829	140.026	54.5299	0.389428	protein phosphatase 1, catalytic subunit, beta isoform
511198	56.9329	22.1763	0.389516	family with sequence similarity 114, member A1
540683	20.7224	8.07309	0.389582	vacuolar protein sorting 13 homolog D (S. cerevisiae)
533574	15.3024	5.96453	0.389777	zinc finger, AN1-type domain 1
507639	20.7878	8.114	0.390325	PRP18 pre-mRNA processing factor 18 homolog (S. cerevisiae)
511210	25.0914	9.79481	0.390366	TSR2, 20S rRNA accumulation, homolog (S. cerevisiae)
539203	13.8967	5.4259	0.390444	dishevelled, dsh homolog 3 (Drosophila)
521926	34.3563	13.4385	0.391149	eukaryotic translation initiation factor 2B, subunit 4 delta, 67kDa
526536	14.6308	5.73065	0.391683	crooked neck pre-mRNA splicing factor-like 1 (Drosophila)
538553	174.213	68.3514	0.392344	HLA-B associated transcript 2
513544	10.8953	4.28021	0.392851	SAP30 binding protein
614906	47.6366	18.7362	0.393315	mitochondrial ribosomal protein L3
517589	23.8517	9.39318	0.393816	nudix (nucleoside diphosphate linked moiety X)-type motif 9
614694	19.8329	7.83025	0.39481	nucleoporin like 1
510494	194.635	76.8598	0.394893	suppression of tumorigenicity 13 (colon carcinoma) (Hsp70 interacting protein)
505992	19.8167	7.84118	0.395685	INO80 homolog (S. cerevisiae)
767919	17.0934	6.76411	0.395715	angio-associated, migratory cell protein
537183	17.4692	6.91442	0.395807	transportin 3
514141	14.6814	5.82236	0.396581	2-oxoglutarate and iron-dependent oxygenase domain containing 1
508405	54.3744	21.5771	0.396825	ankyrin repeat domain 17
514202	8.93326	3.54494	0.396825	protein arginine methyltransferase 7
513242	70.0479	27.8054	0.396948	transmembrane BAX inhibitor motif containing 4
540739	9.78095	3.88547	0.397249	glutamate-rich WD repeat containing 1
510899	31.6126	12.5638	0.397431	mitochondrial ribosomal protein S16
509970	135.106	53.7622	0.397927	RAB7A, member RAS oncogene family
617951	19.1291	7.61302	0.397982	neurensin 2
539339	113.601	45.2458	0.398286	RAB1A, member RAS oncogene family
532568	17.2287	6.86204	0.398291	elaC homolog 1 (E. coli)
533001	23.8915	9.52685	0.398755	THO complex 5
282277	19.6819	7.85199	0.398945	mitochondrial ribosomal protein L43
613935	13.8852	5.54315	0.399214	tumor suppressing subtransferable candidate 1
536604	37.9548	15.1547	0.399282	dipeptidyl-peptidase 8
507180	30.2332	12.078	0.399496	PHD finger protein 5A
613957	11.8074	4.71799	0.39958	GTP-binding protein 10 (putative)
535393	30.7174	12.278	0.399709	RAB3 GTPase activating protein subunit 1 (catalytic)
534894	21.3175	8.5215	0.399743	polyglutamine binding protein 1
540720	12.1231	4.85407	0.4004	mitochondrial ribosomal protein L46
514705	11.7832	4.71975	0.40055	pentatricopeptide repeat domain 2
536143	11.4021	4.56883	0.400701	GCN1 general control of amino-acid synthesis 1-like 1 (yeast)
100137827	16.9732	6.8033	0.400827	zinc finger protein 828
517251	16.0509	6.43772	0.40108	chromosome 6 open reading frame 35 ortholog
614746	99.64	40.0169	0.401615	eukaryotic translation initiation factor 2A, 65kDa
617891	6.98211	2.80471	0.4017	leukocyte receptor cluster (LRC) member 1
530975	13.7537	5.52826	0.401948	ATP-binding cassette, sub-family F (GCN20), member 3
317721	10.5061	4.22542	0.402187	microfibrillar-associated protein 3
614342	35.7204	14.3907	0.40287	cell division cycle 16 homolog (S. cerevisiae)
519992	18.0355	7.26652	0.402902	ubiquitin specific peptidase 16
534721	24.4022	9.8506	0.403676	DEAD (Asp-Glu-Ala-Asp) box polypeptide 47
617466	20.5783	8.30935	0.403792	mitochondrial ribosomal protein S24
509776	15.7872	6.38256	0.404288	DDB1 and CUL4 associated factor 10
540225	53.3834	21.5904	0.40444	cytochrome c oxidase subunit VIIa polypeptide 2 like
515299	19.1664	7.75811	0.404776	mediator complex subunit 4
614276	20.3819	8.25253	0.404895	mediator complex subunit 10
510840	15.1933	6.15375	0.405032	ankyrin repeat domain 39
617998	15.7544	6.38508	0.405288	dihydrouridine synthase 1-like (S. cerevisiae)
511573	21.2761	8.6237	0.405323	zinc finger protein 142
513840	23.5594	9.55041	0.405376	vacuolar protein sorting 29 homolog (S. cerevisiae)
100125224	20.76	8.42039	0.405607	phosphatidylinositol-4-phosphate 5-kinase, type I, alpha
541270	48.1006	19.5151	0.405714	WD repeat domain 33
510741	19.3688	7.86191	0.405905	proteasome (prosome, macropain) assembly chaperone 3
539845	19.9135	8.08695	0.406105	THAP domain containing 11
512325	16.9261	6.87602	0.406238	solute carrier family 25, member 38
505638	16.1491	6.56281	0.40639	TAF6 RNA polymerase II, TATA box binding protein (TBP)-associated factor, 80kDa
493708	38.0986	15.5047	0.406962	cell division cycle 2-like 2 (PITSLRE proteins)
100125879	15	6.10708	0.407139	chromosome 6 open reading frame 153 homolog
529700	15.3599	6.25424	0.40718	Regulation of nuclear pre-mRNA domain containing 1B
534750	48.9179	19.9335	0.407489	vacuolar protein sorting 25 homolog (S. cerevisiae)
618031	13.2509	5.4003	0.407541	RAB40C, member RAS oncogene family
509355	30.558	12.4556	0.407605	synapse associated protein 1, SAP47 homolog (Drosophila)
506175	25.7945	10.5208	0.407868	MAK10 homolog, amino-acid N-acetyltransferase subunit (S. cerevisiae)
505736	21.5566	8.79334	0.407918	hypothetical protein LOC505736
505106	13.1849	5.37865	0.407939	ubiquitin specific peptidase 14 (tRNA-guanine transglycosylase)
511776	23.6759	9.66266	0.408122	RAB9A, member RAS oncogene family
617375	196.732	80.3451	0.408398	polymerase (RNA) II (DNA directed) polypeptide L, 7.6kDa
513577	27.7859	11.3589	0.408799	PRP31 pre-mRNA processing factor 31 homolog (S. cerevisiae)
616375	26.936	11.0147	0.408923	roadblock domain containing 3
505503	19.7756	8.08841	0.40901	activating signal cointegrator 1 complex subunit 2
615916	64.0091	26.1879	0.409129	LSM6 homolog, U6 small nuclear RNA associated (S. cerevisiae)
281707	42.1492	17.258	0.40945	coatomer protein complex, subunit zeta 1
282342	30.7418	12.5983	0.409811	polymerase (RNA) I polypeptide B, 128kDa
535589	5.01547	2.05696	0.410123	Tax1 (human T-cell leukemia virus type I) binding protein 1
616539	43.4157	17.8105	0.410232	churchill domain containing 1
616675	38.4863	15.7913	0.410311	NOP10 ribonucleoprotein homolog (yeast)
513598	24.3676	10.003	0.410504	Smg-5 homolog, nonsense mediated mRNA decay factor (C. elegans)
538671	31.7804	13.0501	0.410632	suppressor of Ty 6 homolog (S. cerevisiae)
281022	23.4525	9.6334	0.410762	ADP-ribosylation factor guanine nucleotide-exchange factor 1(brefeldin A-inhibited)
614757	24.8653	10.2146	0.410798	hypothetical protein LOC614757
615637	32.9132	13.5222	0.410844	excision repair cross-complementing rodent repair deficiency, complementation group 1 (includes overlapping antisense sequence)
282612	47.8266	19.6566	0.410997	cysteine/histidine-rich 1
100125289	21.2316	8.7262	0.411001	chromosome 6 open reading frame 120 ortholog
526153	40.1686	16.52	0.411266	bromodomain containing 7
514003	14.2211	5.85343	0.411603	cell division cycle 40 homolog (S. cerevisiae)
539404	24.5917	10.1276	0.41183	iron-responsive element binding protein 2
539052	30.8617	12.7149	0.411998	eukaryotic translation initiation factor 3, subunit J
537503	70.3766	29.0076	0.412176	SWI/SNF related, matrix associated, actin dependent regulator of chromatin, subfamily a, member 5
514561	40.1332	16.5718	0.41292	ubiquitin protein ligase E3 component n-recognin 4
281023	100.712	41.5958	0.413019	adaptor-related protein complex 3, delta 1 subunit
506359	22.7061	9.38502	0.413326	aurora kinase A interacting protein 1
505176	66.4014	27.4605	0.413553	proteasome (prosome, macropain) subunit, alpha type, 3
511364	34.8924	14.4627	0.414494	vacuolar protein sorting 52 homolog (S. cerevisiae)
506560	11.3924	4.72254	0.414534	MYG1 protein
613802	221.602	91.9529	0.414946	transmembrane protein 14C
533774	32.3537	13.4273	0.415017	solute carrier family 35, member E1
520094	89.136	37.0094	0.415202	eukaryotic translation initiation factor 2, subunit 2 beta, 38kDa
515371	37.9566	15.7647	0.415335	PDZ domain containing 11
615695	62.5152	25.9738	0.415479	eukaryotic translation initiation factor 3, subunit G
540563	33.0416	13.7356	0.415705	ash1 (absent, small, or homeotic)-like (Drosophila)
506494	35.8239	14.8945	0.41577	hypothetical LOC506494
513944	150.113	62.4217	0.415832	staufen, RNA binding protein, homolog 1 (Drosophila)
513521	5.09474	2.11967	0.416051	ATP synthase mitochondrial F1 complex assembly factor 2
529972	88.0626	36.6801	0.416523	sorting nexin 17
513273	12.9973	5.41418	0.416563	similar to Williams-Beuren syndrome chromosomal region 16 protein (RCC1-like G exchanging factor-like protein)
286876	62.7544	26.1459	0.416639	craniofacial development protein 2
618886	19.3756	8.07657	0.416843	similar to cDNA sequence BC004004
100138783	12.2233	5.09555	0.416873	similar to Uncharacterized protein C9orf114
515452	52.4833	21.9163	0.417586	hypothetical protein LOC515452
536696	13.2403	5.53078	0.417723	YY1 associated factor 2
512799	31.4393	13.1416	0.418001	cofactor of BRCA1
514387	185.94	77.7264	0.418018	thyroid hormone receptor interactor 12
513685	20.8496	8.71771	0.418124	zinc finger protein 768
508641	53.0409	22.1836	0.418235	RAN binding protein 3
617005	17.8057	7.45344	0.418599	mitochondrial ribosomal protein L38
533861	12.4158	5.19759	0.418627	mitogen-activated protein kinase associated protein 1
507934	141.817	59.395	0.418816	transducer of ERBB2, 2
100137723	9.25821	3.87886	0.418964	general transcription factor IIH, polypeptide 4, 52kDa
522230	15.9242	6.67187	0.418976	chromosome 20 open reading frame 7 ortholog
515358	54.5255	22.8565	0.419189	hypothetical LOC515358
618720	11.5516	4.84304	0.419253	transmembrane protein 161A
518201	4.05232	1.69906	0.419281	GLI family zinc finger 4
510796	59.6764	25.0236	0.419321	lon peptidase 1, mitochondrial
533208	10.5957	4.4432	0.419341	coenzyme Q5 homolog, methyltransferase (S. cerevisiae)
504871	76.7819	32.2161	0.419579	CDV3 homolog (mouse)
512647	46.4546	19.5058	0.41989	ubiquitin-like modifier activating enzyme 3
512094	29.0613	12.2026	0.419891	alkB, alkylation repair homolog 4 (E. coli)
539227	25.2692	10.6153	0.420089	RAB3 GTPase activating protein subunit 2 (non-catalytic)
509142	64.3561	27.0373	0.42012	thioredoxin-like 1
506967	29.8519	12.5439	0.420205	activating transcription factor 1
618428	85.4468	35.9074	0.42023	calcyclin binding protein
100139879	21.3516	8.97349	0.420273	nucleoporin 37kDa
614292	58.6848	24.6639	0.420277	akirin 2
100125778	29.2955	12.3141	0.42034	ring finger protein 1
509995	53.1462	22.3412	0.420372	leucine-rich PPR-motif containing
509192	101.034	42.5181	0.420829	dullard homolog (Xenopus laevis)
281078	129.391	54.4816	0.421063	clathrin, light chain (Lca)
100138550	42.3665	17.8472	0.421257	FIP1 like 1 (S. cerevisiae)
515507	11.8131	4.97829	0.421423	transmembrane protein 101
326578	37.2969	15.7205	0.421497	SNW domain containing 1
780809	24.7119	10.4167	0.421524	vesicle transport through interaction with t-SNAREs homolog 1B (yeast)
617494	34.1093	14.3817	0.421637	necdin-like 2
510780	44.3287	18.6976	0.421794	translocase of outer mitochondrial membrane 22 homolog (yeast)
504874	115.664	48.7988	0.4219	trafficking protein particle complex 5
513326	18.1424	7.65448	0.421911	ring finger protein 20
514960	49.2126	20.7637	0.421919	signal recognition particle 19kDa
783760	19.2452	8.12341	0.422102	eukaryotic translation initiation factor 2B, subunit 5 epsilon, 82kDa
507472	14.9979	6.33079	0.422112	developmentally regulated GTP binding protein 2
506049	15.0556	6.35718	0.422247	zinc finger, CCHC domain containing 9
506610	18.2421	7.72162	0.423286	TCF3 (E2A) fusion partner (in childhood Leukemia)
539314	34.3404	14.5363	0.423299	similar to Baculoviral IAP repeat-containing protein 2 (Inhibitor of apoptosis protein 2) (HIAP2) (HIAP-2) (C-IAP1) (TNFR2-TRAF-signaling complex protein 2) (IAP homolog B) (RING finger protein 48)
535351	18.3027	7.74986	0.423426	vezatin, adherens junctions transmembrane protein
509540	35.6134	15.0815	0.423478	hypothetical LOC509540
540254	42.8661	18.153	0.423482	DiGeorge syndrome critical region gene 8
783439	74.2021	31.4269	0.423531	chromosome 1 open reading frame 226 ortholog
100125883	61.6592	26.1192	0.423606	MYST histone acetyltransferase 1
616813	38.9004	16.4894	0.423887	tetratricopeptide repeat domain 35
511691	16.8381	7.14204	0.424159	dynamin 2
767886	21.1291	8.96276	0.424191	leucine zipper and CTNNBIP1 domain containing
493640	21.0029	8.91255	0.424347	ring finger protein 113A
522972	30.5452	12.9634	0.424401	eukaryotic translation initiation factor 2C, 1
767937	78.4072	33.2837	0.424498	RNA binding motif protein 4
505276	41.7717	17.7397	0.424681	DEAD (Asp-Glu-Ala-Asp) box polypeptide 41
533155	29.6194	12.5805	0.42474	MAPK scaffold protein 1
506973	732.418	311.169	0.424852	ornithine decarboxylase antizyme 1
505949	9.69705	4.12682	0.425574	retinol dehydrogenase 14 (all-trans/9-cis/11-cis)
508406	16.6499	7.09515	0.426138	mitochondrial E3 ubiquitin ligase 1
509455	14.5546	6.20617	0.426405	COBW domain containing 2
613626	24.1348	10.2921	0.42644	magnesium-dependent phosphatase 1
508138	14.7335	6.28345	0.426474	THAP domain containing, apoptosis associated protein 3
540428	28.1855	12.0309	0.426846	polymerase (RNA) II (DNA directed) polypeptide J, 13.3kDa
511052	53.5726	22.8723	0.42694	integrator complex subunit 3
514147	43.3514	18.515	0.427091	PWP1 homolog (S. cerevisiae)
783375	26.7817	11.4389	0.427116	acyl-Coenzyme A binding domain containing 3
527467	12.6121	5.39119	0.427462	G elongation factor, mitochondrial 2
528003	10.3843	4.43927	0.427497	ankyrin repeat, family A (RFXANK-like), 2
510905	24.7574	10.5927	0.427861	microfibrillar-associated protein 1
509245	9.92968	4.25019	0.428029	mediator complex subunit 19
574400	48.8734	20.9203	0.428051	splicing factor 3b, subunit 5, 10kDa
507111	12.5014	5.35995	0.428749	chromodomain helicase DNA binding protein 8
100138178	55.7679	23.9299	0.429097	ubiquitin-conjugating enzyme E2Z
508049	13.6703	5.86618	0.429118	polymerase (RNA) III (DNA directed) polypeptide D, 44kDa
532389	14.7362	6.33246	0.429721	mitochondrial ribosomal protein L44
540024	8.58274	3.68971	0.429899	ashwin
508005	24.3339	10.4638	0.43001	exosome component 9
533499	11.7405	5.05141	0.430254	MMS19 nucleotide excision repair homolog (S. cerevisiae)
530254	19.0055	8.17867	0.430332	DnaJ (Hsp40) homolog, subfamily C, member 7
508634	19.7971	8.51986	0.43036	family with sequence similarity 32, member A
510566	15.39	6.62339	0.43037	chromosome 2 open reading frame 47 ortholog
515972	19.7358	8.49471	0.430421	transducin (beta)-like 1X-linked
511837	13.1537	5.66292	0.43052	nuclear prelamin A recognition factor-like
530776	37.8468	16.2977	0.430622	LAG1 homolog, ceramide synthase 5
514443	71.3477	30.7506	0.430996	TAF10 RNA polymerase II, TATA box binding protein (TBP)-associated factor, 30kDa
535026	36.1381	15.5787	0.431089	chromodomain helicase DNA binding protein 2
540172	29.1335	12.5602	0.431126	RNA binding motif protein 42
613575	23.3583	10.0772	0.431419	cornichon homolog (Drosophila)
100138771	9.95484	4.29613	0.431561	general transcription factor IIIA
506454	17.7197	7.64937	0.431688	KIAA2013
510596	18.3461	7.92	0.431699	chromatin modifying protein 6
513868	23.9088	10.3227	0.431751	PRP19/PSO4 pre-mRNA processing factor 19 homolog (S. cerevisiae)
614775	28.7114	12.3988	0.431843	SEC22 vesicle trafficking protein homolog B (S. cerevisiae)
526329	23.9351	10.3373	0.431889	dynein, cytoplasmic 1, intermediate chain 2
515824	11.4144	4.93303	0.432175	pseudouridylate synthase 3
514753	18.5993	8.03953	0.43225	mitochondrial ribosomal protein L50
281490	86.0906	37.2541	0.432731	lysine (K)-specific demethylase 5C
508045	25.6941	11.1205	0.432803	protein phosphatase 2 (formerly 2A), regulatory subunit B, alpha isoform
539247	17.3457	7.50778	0.432833	anterior pharynx defective 1 homolog A (C. elegans)
100125236	17.6546	7.64638	0.433109	microcephalin 1
510314	116.285	50.3692	0.433152	proteasome maturation protein
533562	18.4884	8.01022	0.433256	transmembrane 9 superfamily protein member 4
509955	24.5987	10.6584	0.433289	trafficking protein particle complex 2-like
514160	26.5572	11.5209	0.433814	ring finger protein 123
508522	13.2938	5.7713	0.434135	GPN-loop GTPase 1
515670	35.806	15.5675	0.434773	alveolar soft part sarcoma chromosome region, candidate 1
540194	11.5766	5.0372	0.435118	chromosome 12 open reading frame 41 ortholog
537791	28.3976	12.3593	0.435222	AE binding protein 2
515354	28.4333	12.3811	0.435444	tubulin folding cofactor C
525567	33.2788	14.4938	0.435527	Protein fat-free homolog
541229	23.7121	10.3296	0.435625	splicing factor 1
535260	9.87505	4.3023	0.435673	hypothetical protein LOC535260
506370	100.38	43.7356	0.435699	cytochrome b5 type B (outer mitochondrial membrane)
532672	16.032	6.98716	0.435826	STAM binding protein
506325	55.2816	24.1136	0.436196	zinc finger, MYND domain containing 11
540069	51.6619	22.5372	0.436243	cytosolic iron-sulfur protein assembly 1 homolog (S. cerevisiae)
535837	8.05663	3.51494	0.436279	tRNA methyltransferase 61 homolog B (S. cerevisiae)
509473	7.54221	3.29075	0.436311	NIF3 NGG1 interacting factor 3-like 1 (S. pombe)
616333	104.002	45.3856	0.436393	tumor protein p63 regulated 1-like
520256	10.3651	4.52428	0.436493	superkiller viralicidic activity 2-like 2 (S. cerevisiae)
540731	13.5914	5.93303	0.436529	PR domain containing 4
511380	10.4824	4.57687	0.436623	alkB, alkylation repair homolog 2 (E. coli)
539832	58.7123	25.6401	0.436707	coiled-coil domain containing 56
613429	54.9911	24.0223	0.43684	hypothetical protein LOC613429
535038	73.9422	32.3166	0.437052	transmembrane protein 147
515218	30.0317	13.1456	0.437723	SAPS domain family, member 3
516090	23.6822	10.3756	0.43812	hepatitis B virus x interacting protein
615660	17.7599	7.78476	0.438334	hypothetical protein LOC615660
534383	18.1288	7.94651	0.438335	F-box protein, helicase, 18
444858	41.1911	18.057	0.438372	eIF4GI protein
518180	88.1777	38.6618	0.438453	similar to MGC84382 protein
513171	16.5907	7.27623	0.438572	enhancer of mRNA decapping 4
532597	50.0997	21.9774	0.438673	WW domain containing adaptor with coiled-coil
617968	16.5719	7.27059	0.43873	chromosome 7 open reading frame 47 ortholog
506916	10.0654	4.41645	0.438777	nucleoporin 54kDa
515290	90.7178	39.8073	0.438804	heterogeneous nuclear ribonucleoprotein M
537395	8.79979	3.86145	0.438811	DEAD (Asp-Glu-Ala-Asp) box polypeptide 23
532791	35.3253	15.5166	0.43925	kelch-like ECH-associated protein 1
507722	55.8404	24.5344	0.439365	vacuolar protein sorting 24 homolog (S. cerevisiae)
407996	9.36895	4.11688	0.439418	KRIT1, ankyrin repeat containing
614102	11.8452	5.20721	0.439607	mitochondrial ribosomal protein S18A
525389	16.1642	7.10596	0.439611	mediator complex subunit 27
514704	8.35168	3.67338	0.439838	similar to KIAA0232 gene product
515555	11.1934	4.92408	0.43991	translocase of inner mitochondrial membrane 22 homolog (yeast)
537412	38.2758	16.8436	0.440059	SWI/SNF related, matrix associated, actin dependent regulator of chromatin, subfamily b, member 1
506441	18.4204	8.10857	0.440195	dynactin 5 (p25)
538706	17.0533	7.50814	0.440276	COMM domain containing 10
100125221	9.10421	4.00847	0.440288	ubiquitin associated protein 2-like
789903	34.4025	15.1529	0.440458	tetratricopeptide repeat domain 19
525379	23.3059	10.2661	0.440492	syntaxin 10
510719	7.49526	3.30263	0.440629	thioredoxin-like 4B
504966	34.6957	15.2891	0.440662	transmembrane protein 184C
533922	37.826	16.672	0.440754	N-acetyltransferase 12 (GCN5-related, putative)
513629	26.5611	11.7082	0.440802	unc-50 homolog (C. elegans)
521261	81.9141	36.1239	0.440997	protein-L-isoaspartate (D-aspartate) O-methyltransferase domain containing 1
513889	23.5149	10.3797	0.441408	coiled-coil-helix-coiled-coil-helix domain containing 4
514033	40.5572	17.9065	0.441513	phosducin-like 3
518086	10.8741	4.8014	0.441545	calcium activated nucleotidase 1
505171	69.7234	30.7889	0.441587	TRK-fused gene
505457	14.7501	6.51603	0.441762	biphenyl hydrolase-like (serine hydrolase)
522378	36.6789	16.2042	0.441785	cleavage and polyadenylation specific factor 3-like
512481	12.3416	5.45339	0.441872	ERGIC and golgi 2
616451	19.4102	8.57988	0.442029	tRNA 5-methylaminomethyl-2-thiouridylate methyltransferase
533945	30.9578	13.6848	0.442046	CCR4-NOT transcription complex, subunit 2
507984	4.65316	2.05738	0.442147	excision repair cross-complementing rodent repair deficiency, complementation group 3 (xeroderma pigmentosum group B complementing)
782132	24.2456	10.7239	0.442304	zinc finger, matrin type 2
508513	19.3378	8.55406	0.44235	ubiquitin protein ligase E3C
510529	76.4293	33.8333	0.442675	small nuclear ribonucleoprotein 200kDa (U5)
788824	18.2738	8.0902	0.442721	Werner helicase interacting protein 1
510315	16.3223	7.22835	0.442851	cirrhosis, autosomal recessive 1A (cirhin)
507222	16.2811	7.21583	0.443204	transmembrane protein 208
614521	28.2121	12.5094	0.443406	RAB35, member RAS oncogene family
281183	29.4925	13.0821	0.443572	phosphoribosylglycinamide formyltransferase, phosphoribosylglycinamide synthetase, phosphoribosylaminoimidazole synthetase
541155	9.82316	4.35859	0.443706	myotubularin related protein 1
613810	45.4565	20.1717	0.443757	PCTAIRE protein kinase 1
506358	30.0296	13.3291	0.443866	mitochondrial ribosomal protein L20
509429	26.6254	11.8181	0.443868	leucyl-tRNA synthetase
514249	20.9737	9.30994	0.443887	TM2 domain containing 1
535072	27.0353	12.0025	0.443958	anaphase promoting complex subunit 7
509914	21.902	9.72717	0.444123	prefoldin subunit 6
514402	11.1588	4.95639	0.444167	zinc finger, FYVE domain containing 26
540859	10.4366	4.63696	0.444296	transcription elongation factor B (SIII), polypeptide 1 (15kDa, elongin C)
508904	12.9043	5.7344	0.444379	DPH5 homolog (S. cerevisiae)
504357	24.6838	10.9842	0.444997	axin 1
506873	126.443	56.2867	0.445154	eukaryotic translation initiation factor 3, subunit H
534228	27.6972	12.3305	0.44519	PRP6 pre-mRNA processing factor 6 homolog (S. cerevisiae)
617823	61.9042	27.5593	0.445193	small nuclear ribonucleoprotein D3 polypeptide 18kDa
508040	26.7484	11.9086	0.445207	similar to Strumpellin
509282	18.0315	8.03044	0.445357	HD domain containing 2
507986	27.8247	12.3952	0.445474	molybdenum cofactor synthesis 2
615964	87.7192	39.0804	0.445517	NFU1 iron-sulfur cluster scaffold homolog (S. cerevisiae)
531673	55.3426	24.6743	0.445846	cancer susceptibility candidate 3
533356	11.3382	5.05533	0.445867	WD repeat domain 18
504962	45.1411	20.1374	0.4461	splicing factor 3b, subunit 3, 130kDa
508345	27.1834	12.1266	0.446103	APAF1 interacting protein
535653	153.538	68.5039	0.446168	esterase D/formylglutathione hydrolase
524868	27.062	12.075	0.446198	mediator complex subunit 13
767983	38.8483	17.336	0.44625	hypothetical protein MGC128747
282324	17.3676	7.75361	0.446442	protein kinase, AMP-activated, gamma 1 non-catalytic subunit
618386	21.9465	9.79802	0.446449	transcription factor 25 (basic helix-loop-helix)
100125877	30.3097	13.5361	0.446595	glutamate receptor, ionotropic, N-methyl D-aspartate-like 1A
538915	26.0831	11.6508	0.446682	WD repeat domain 43
540910	18.7355	8.37553	0.447041	SWI/SNF related, matrix associated, actin dependent regulator of chromatin, subfamily e, member 1
531770	23.4399	10.4796	0.447085	Fas (TNFRSF6) associated factor 1
615182	10.7735	4.81678	0.447096	histidyl-tRNA synthetase 2, mitochondrial (putative)
511376	13.4405	6.01479	0.447512	transmembrane protein 199
507210	16.1879	7.24737	0.447703	asparagine-linked glycosylation 1, beta-1,4-mannosyltransferase homolog (S. cerevisiae)
521115	6.73284	3.01434	0.447707	prenyl (decaprenyl) diphosphate synthase, subunit 2
526320	36.4035	16.2994	0.447744	polymerase (RNA) II (DNA directed) polypeptide G
535479	18.8784	8.4534	0.447781	PDX1 C-terminal inhibiting factor 1
529699	114.271	51.1696	0.447792	zinc finger CCCH-type containing 11A
516874	14.5779	6.52823	0.447817	transcription factor B2, mitochondrial
282015	143.202	64.15	0.44797	proteasome (prosome, macropain) 26S subunit, ATPase, 5
515660	18.3511	8.2218	0.448029	nucleotide binding protein 2 (MinD homolog, E. coli)
540845	10.8508	4.86198	0.448074	asparagine-linked glycosylation 11, alpha-1,2-mannosyltransferase homolog (yeast)
534249	69.4259	31.1149	0.448174	non-SMC element 1 homolog (S. cerevisiae)
281751	52.1751	23.3851	0.448204	eukaryotic translation initiation factor 4E
515770	18.3336	8.21766	0.44823	protoporphyrinogen oxidase
515320	35.8015	16.0488	0.448271	HMG-box transcription factor 1
507575	46.4892	20.858	0.448663	CCAAT/enhancer binding protein (C/EBP), zeta
513824	22.688	10.1839	0.448869	transmembrane protein 128
540558	27.1947	12.2087	0.448935	methyl-CpG binding domain protein 1
504649	17.6599	7.92835	0.448947	sorting nexin 19
511268	194.584	87.3784	0.449052	Parkinson disease (autosomal recessive, early onset) 7
534253	19.2846	8.66519	0.449331	chromosome 19 open reading frame 50 ortholog
616005	41.3736	18.5905	0.449332	ring finger protein 220
788060	61.4743	27.6276	0.449417	SMT3 suppressor of mif two 3 homolog 1 (S. cerevisiae)
508900	98.7765	44.3989	0.449488	KIAA0174
505375	219.851	98.8291	0.449527	amino-terminal enhancer of split
507606	19.0636	8.57582	0.449854	IQ motif containing C
528221	8.17095	3.67676	0.44998	TRM5 tRNA methyltransferase 5 homolog (S. cerevisiae)
514595	19.1456	8.62034	0.450252	LETM1 domain containing 1
281556	70.3768	31.7054	0.450508	Tu translation elongation factor, mitochondrial
533078	53.5466	24.137	0.450766	archain 1
538416	13.5803	6.12502	0.451022	activating signal cointegrator 1 complex subunit 3
539235	65.1937	29.4216	0.451296	casein kinase 2, beta polypeptide
613306	10.6448	4.80427	0.451324	similar to Smith-Magenis syndrome chromosome region, candidate 7-like (human)
534704	41.8718	18.9037	0.451466	tumor protein D52-like 2
535683	50.8994	22.9842	0.451562	proteasome (prosome, macropain) 26S subunit, non-ATPase, 14
504985	47.7525	21.5684	0.451669	tuberous sclerosis 2
614152	24.9483	11.2698	0.451727	brain and reproductive organ-expressed (TNFRSF1A modulator)
614791	14.4468	6.52813	0.451873	coiled-coil domain containing 130
505082	9.34168	4.22169	0.451919	large subunit GTPase 1 homolog (S. cerevisiae)
506402	59.4731	26.8805	0.451978	chromodomain helicase DNA binding protein 4
541019	12.5092	5.65592	0.452142	CSRP2 binding protein
511041	24.2661	10.9749	0.452272	elongation protein 2 homolog (S. cerevisiae)
534001	37.3872	16.9092	0.452273	heterogeneous nuclear ribonucleoprotein H2 (H')
616372	33.1127	14.9765	0.452289	transmembrane protein 41B
513000	6.42937	2.90838	0.452359	inhibitor of growth family, member 3
538236	24.6952	11.1734	0.452453	importin 11
514131	17.1196	7.74677	0.452509	bucentaur-2
614538	115.553	52.2946	0.452561	defender against cell death 1
523902	7.354	3.32921	0.452708	vaccinia related kinase 2
613674	25.4137	11.5056	0.452732	VMA21 vacuolar H+-ATPase homolog (S. cerevisiae)
616476	60.4978	27.4002	0.452912	heterogeneous nuclear ribonucleoprotein U-like 2
533791	18.2485	8.26687	0.453016	NOL1/NOP2/Sun domain family, member 3
539896	38.8819	17.6206	0.453182	bromodomain containing 8
538614	24.0976	10.9207	0.453189	IWS1 homolog (S. cerevisiae)
533669	11.5463	5.23418	0.453321	ATP-binding cassette, sub-family B (MDR/TAP), member 7
510619	33.97	15.4015	0.453385	tetraspanin 31
514237	169.724	76.9588	0.453434	proteasome (prosome, macropain) subunit, beta type, 1
525164	26.2162	11.8882	0.453469	TP53 regulated inhibitor of apoptosis 1
784871	10.1121	4.58596	0.453512	zinc finger and BTB domain containing 33
615845	37.1337	16.8423	0.453558	glutamyl-tRNA(Gln) amidotransferase, subunit C homolog (bacterial)
540695	7.00779	3.17928	0.453677	mediator complex subunit 18
520734	26.4487	12	0.453708	mediator complex subunit 1
616726	51.3071	23.2834	0.453805	similar to chromosome 9 open reading frame 97
529761	155.402	70.5281	0.453842	transmembrane emp24-like trafficking protein 10 (yeast)
784720	14.1397	6.41967	0.454018	elongation protein 3 homolog (S. cerevisiae)
509292	53.3108	24.2144	0.454211	ubiquitin-like modifier activating enzyme 5
537445	11.2996	5.13292	0.454258	aquarius homolog (mouse)
534155	50.9832	23.1663	0.45439	immunoglobulin (CD79A) binding protein 1
512757	19.7279	8.96658	0.454513	HSPA (heat shock 70kDa) binding protein, cytoplasmic cochaperone 1
614766	18.8133	8.55286	0.454619	Regulation of nuclear pre-mRNA domain containing 2
533141	27.6202	12.5574	0.454644	TANK-binding kinase 1
506374	31.6868	14.4082	0.454706	epidermal growth factor receptor pathway substrate 15-like 1
512498	66.1253	30.0867	0.454995	MAF1 homolog (S. cerevisiae)
282513	122.371	55.7047	0.455212	platelet-activating factor acetylhydrolase, isoform Ib, subunit 1 (45kDa)
786454	55.0244	25.0857	0.455901	mitochondrial ribosomal protein L34
532824	10.3167	4.70563	0.456117	eukaryotic elongation factor, selenocysteine-tRNA-specific
540381	21.7946	9.94272	0.4562	vacuolar protein sorting 11 homolog (S. cerevisiae)
613647	32.4636	14.8124	0.456277	chromatin modifying protein 4A
618131	75.2917	34.3681	0.456466	translocase of inner mitochondrial membrane 8 homolog B (yeast)
784764	11.4029	5.20987	0.456888	lysophospholipase II
512677	8.856	4.04673	0.456947	peroxisomal membrane protein 3, 35kDa
507689	13.3546	6.10271	0.456973	eukaryotic translation initiation factor 2-alpha kinase 1
538777	61.3388	28.0358	0.457065	signal recognition particle 68kDa
526138	18.2355	8.34167	0.457442	MTERF domain containing 1
506045	63.7206	29.167	0.457732	ATPase family, AAA domain containing 1
615098	28.8442	13.2042	0.457775	ribonuclease P/MRP 30kDa subunit
790870	65.6127	30.0375	0.4578	lectin, mannose-binding 2
615598	23.5394	10.7776	0.457856	transmembrane anterior posterior transformation 1
510423	37.4768	17.1636	0.45798	proteasome (prosome, macropain) subunit, alpha type, 4
510164	45.356	20.7829	0.458218	ubiquitin specific peptidase 10
767858	9.72232	4.45507	0.458231	MIS12, MIND kinetochore complex component, homolog (S. pombe)
515568	5.83368	2.67345	0.458279	TBC1 domain family, member 25
515145	26.3719	12.0987	0.458772	eukaryotic translation initiation factor 4A, isoform 3
781665	102.503	47.0445	0.458955	interferon regulatory factor 2 binding protein 2
508714	14.2633	6.5473	0.459032	chromosome 16 open reading frame 42 ortholog
281492	20.3192	9.32732	0.459041	survival motor neuron
509758	14.8223	6.80413	0.459046	blocked early in transport 1 homolog (S. cerevisiae)-like
515665	95.0304	43.6325	0.459143	TMEM9 domain family, member B
511970	21.5731	9.90636	0.459201	glutamine-rich 1
100125922	56.634	26.0235	0.459503	RER1 retention in endoplasmic reticulum 1 homolog (S. cerevisiae)
281291	37.7796	17.3604	0.459518	mannose-6-phosphate receptor (cation dependent)
787940	37.3929	17.183	0.459525	similar to transient receptor potential cation channel subfamily C member 4 associated protein
521057	10.9338	5.02536	0.459617	ankyrin repeat domain 52
515247	33.2609	15.2954	0.459862	SCY1-like 1 (S. cerevisiae)
505922	8.89295	4.09017	0.459934	squamous cell carcinoma antigen recognized by T cells 3
783948	20.4957	9.42696	0.459949	ribosomal L24 domain containing 1
282224	20.5928	9.47311	0.460019	Ewing tumor-associated antigen 1
528153	18.7776	8.63863	0.46005	RUN and FYVE domain containing 1
504523	14.5726	6.70465	0.460085	zinc finger protein 259
537402	59.5183	27.387	0.460145	retinoblastoma binding protein 7
505361	22.4015	10.3101	0.460242	vacuolar protein sorting 16 homolog (S. cerevisiae)
539611	10.1	4.65369	0.460761	ring finger protein 26
521747	85.496	39.405	0.460899	eukaryotic translation initiation factor 3, subunit I
512479	20.6213	9.50705	0.461032	heterogeneous nuclear ribonucleoprotein R
614800	71.6954	33.0704	0.461263	Leydig cell tumor 10 kDa protein homolog
532701	54.9669	25.3554	0.461285	arginine/serine-rich coiled-coil 2
534455	14.7884	6.82182	0.461295	ring finger protein 216
511223	52.3384	24.1448	0.46132	vacuolar protein sorting 36 homolog (S. cerevisiae)
536763	36.1138	16.6653	0.461467	egl nine homolog 2 (C. elegans)
768044	13.3154	6.14665	0.461621	nudix (nucleoside diphosphate linked moiety X)-type motif 2
507314	25.3078	11.6845	0.461695	polymerase (RNA) III (DNA directed) polypeptide C (62kD)
532573	76.5216	35.3376	0.461799	flotillin 1
618089	12.3073	5.68813	0.462177	LSM10, U7 small nuclear RNA associated
508519	7.71979	3.56804	0.462194	nuclear protein localization 4 homolog (S. cerevisiae)
613996	35.474	16.3985	0.462267	carbohydrate kinase domain containing
532923	58.6508	27.1124	0.462268	golgin B1, golgi integral membrane protein
100125413	18.8766	8.72642	0.462287	zinc finger protein 705A
509885	40.7359	18.8384	0.462452	isoleucyl-tRNA synthetase
509781	51.1464	23.6588	0.462571	Fas-activated serine/threonine kinase
507674	22.5104	10.4128	0.462576	rhomboid domain containing 3
512531	32.1489	14.8734	0.462641	methionyl-tRNA synthetase
504912	25.94	12.0034	0.462738	target of myb1 (chicken)
100138962	10.0769	4.66629	0.463066	exosome component 5
511926	10.5187	4.87095	0.463074	mitochondrial ribosomal protein L54
532835	76.3277	35.38	0.463528	antizyme inhibitor 1
618324	11.7902	5.46676	0.463669	RPA interacting protein
532635	28.2195	13.0913	0.463911	REST corepressor 3
615704	23.9118	11.0932	0.463921	squamous cell carcinoma antigen recognized by T cells
511397	6.79958	3.15543	0.464063	zinc finger, CCHC domain containing 4
515021	15.1668	7.03872	0.464086	proteasome (prosome, macropain) 26S subunit, non-ATPase, 5
618954	64.6595	30.0085	0.464101	chromosome 7 open reading frame 20 ortholog
509354	19.6695	9.1289	0.464115	non-metastatic cells 6, protein expressed in (nucleoside-diphosphate kinase)
618530	137.298	63.7247	0.464135	reactive oxygen species modulator 1
539345	10.0994	4.68818	0.464206	aarF domain containing kinase 2
789631	11.4064	5.29539	0.464246	FLT3-interacting zinc finger 1
516044	41.4897	19.2621	0.464263	NOL1/NOP2/Sun domain family, member 2
512666	21.0378	9.76776	0.464296	apoptosis, caspase activation inhibitor
511248	35.6038	16.544	0.46467	nucleoporin 35kDa
537918	8.78768	4.08384	0.464724	tudor domain containing 3
539497	14.3055	6.64866	0.464763	zinc finger protein 830
532242	72.9581	33.9139	0.464841	RFNG O-fucosylpeptide 3-beta-N-acetylglucosaminyltransferase
613879	18.6137	8.65452	0.464954	mediator complex subunit 30
540507	30.2527	14.0674	0.464995	angel homolog 2 (Drosophila)
538270	23.206	10.7934	0.465114	mindbomb homolog 2 (Drosophila)
540892	16.3279	7.59449	0.465124	dynamin 1-like
520580	30.5357	14.203	0.465127	cyclin-dependent kinase 9
507410	17.0131	7.91399	0.465171	processing of precursor 5, ribonuclease P/MRP subunit (S. cerevisiae)
506738	9.21863	4.29258	0.465642	nucleoporin 155kDa
539773	9.07884	4.22766	0.46566	chromosome 4 open reading frame 14 ortholog
534011	5.66653	2.63952	0.46581	FGGY carbohydrate kinase domain containing
783161	11.5596	5.38628	0.465958	similar to LOC152217 protein
508899	44.3397	20.6667	0.4661	nuclear receptor coactivator 6
777691	16.8573	7.85834	0.466169	mature T-cell proliferation 1
515680	34.0414	15.8706	0.466216	nuclear transcription factor, X-box binding 1
514295	67.7763	31.6015	0.466261	COMM domain containing 7
509816	13.3252	6.2141	0.466344	mitochondrial ribosomal protein S11
513719	13.1664	6.14318	0.466579	high-mobility group 20A
533206	18.0466	8.42477	0.466833	PDS5, regulator of cohesion maintenance, homolog A (S. cerevisiae)
511412	6.35505	2.96755	0.466959	mitochondrial poly(A) polymerase
516584	36.6219	17.1036	0.467032	hippocampus abundant transcript 1
509032	10.1776	4.75356	0.467061	ankyrin repeat and MYND domain containing 2
100138040	7.92126	3.70153	0.467291	son of sevenless homolog 2 (Drosophila)
782848	23.8304	11.1367	0.467332	hypothetical protein LOC782848
100125581	13.8979	6.49835	0.467578	hypothetical protein LOC100125581
507924	51.708	24.1891	0.467802	LAS1-like (S. cerevisiae)
538733	15.6717	7.3315	0.467818	alkB, alkylation repair homolog 1 (E. coli)
510764	25.8964	12.1197	0.468006	similar to SAPS domain family member 2
515765	24.2917	11.376	0.46831	single-stranded DNA binding protein 1
511692	53.0917	24.8649	0.468339	TNF receptor-associated factor 7
516084	10.9267	5.11773	0.468368	mitochondrial ribosomal protein S30
505066	24.8631	11.6453	0.468379	tubulin folding cofactor E
282320	74.3825	34.84	0.468389	protein phosphatase 2 (formerly 2A), catalytic subunit, alpha isoform
513692	19.6498	9.20385	0.468394	spen homolog, transcriptional regulator (Drosophila)
282060	15.8055	7.40575	0.468556	seryl-tRNA synthetase 2, mitochondrial
508638	15.8674	7.4356	0.468609	nucleolar complex associated 2 homolog (S. cerevisiae)
532578	37.6966	17.6672	0.468669	SET domain containing 5
281942	80.8043	37.8713	0.468679	calcium binding and coiled-coil domain 2
506198	22.6213	10.6043	0.468776	golgi SNAP receptor complex member 2
513028	56.4127	26.448	0.46883	nucleosome assembly protein 1-like 4
513711	17.1212	8.03221	0.46914	RNA binding motif protein 23
514929	32.6701	15.3277	0.469166	nicastrin
614491	15.448	7.24877	0.469237	NEDD8 activating enzyme E1 subunit 1
526046	24.9593	11.7141	0.46933	surfeit 2
516258	5.31295	2.49402	0.469423	RNA (guanine-9-) methyltransferase domain containing 3
508571	35.0984	16.4778	0.469474	ATG3 autophagy related 3 homolog (S. cerevisiae)
493638	136.882	64.2795	0.469597	prostaglandin E synthase 3 (cytosolic)
529062	28.3923	13.3337	0.469622	ankyrin repeat domain 28
510702	15.0396	7.06779	0.469946	zinc finger protein 419
508935	18.2376	8.57328	0.470089	symplekin
540851	26.5021	12.4601	0.470155	uracil phosphoribosyltransferase (FUR1) homolog (S. cerevisiae)
532989	99.2672	46.6721	0.470167	dual-specificity tyrosine-(Y)-phosphorylation regulated kinase 1A
534002	75.5175	35.5076	0.47019	similar to serine/arginine repetitive matrix 2
282421	13.9666	6.56726	0.47021	catenin, beta like 1
506715	45.9887	21.6286	0.470301	katanin p60 (ATPase-containing) subunit A 1
540816	13.082	6.15727	0.470668	zinc finger protein 189
613767	42.7532	20.1229	0.470675	cyclin-dependent kinase 2-interacting protein
536676	27.4317	12.9123	0.470706	NMDA receptor regulated 1
507845	37.8165	17.8061	0.470854	microtubule-associated protein, RP/EB family, member 1
535305	30.3965	14.3136	0.470896	alkB, alkylation repair homolog 7 (E. coli)
513834	50.4332	23.7509	0.470939	KIAA0141 protein
613265	24.0396	11.3212	0.47094	zinc finger protein 148
540872	20.2342	9.53119	0.471043	hypothetical LOC540872
534252	24.6646	11.6221	0.471205	TBC1 domain family, member 15
510457	31.8557	15.0134	0.471295	hypothetical protein LOC510457
509419	13.7178	6.46707	0.471437	HMG box domain containing 3
504781	26.5912	12.5387	0.471535	chitinase domain containing 1
535138	14.6711	6.92021	0.471692	phosphatidylinositol glycan anchor biosynthesis, class U
516489	63.9236	30.1563	0.471756	SMEK homolog 2, suppressor of mek1 (Dictyostelium)
533979	93.6675	44.1907	0.471783	myosin phosphatase Rho interacting protein
514154	22.4206	10.5793	0.471856	N-acetyltransferase 15 (GCN5-related, putative)
509313	15.4446	7.28838	0.471904	SMYD family member 5
514666	37.848	17.866	0.472046	N-acylaminoacyl-peptide hydrolase
504602	42.3511	19.9919	0.472053	tetratricopeptide repeat domain 1
787413	21.7041	10.2462	0.472088	proline, glutamate and leucine rich protein 1
530659	11.9367	5.6377	0.472298	LEM domain containing 3
615199	18.7508	8.85777	0.472393	ubiquitin A-52 residue ribosomal protein fusion product 1
532708	15.6241	7.38154	0.472446	nuclear VCP-like
519982	10.8299	5.11773	0.472556	RAB33B, member RAS oncogene family
540642	42.4595	20.0656	0.472581	F-box and WD repeat domain containing 11
508127	16.8643	7.97017	0.472606	DNA methyltransferase 1 associated protein 1
511763	52.1701	24.6625	0.472732	synaptotagmin binding, cytoplasmic RNA interacting protein
512841	39.9157	18.8707	0.472765	v-crk sarcoma virus CT10 oncogene homolog (avian)
510162	27.8739	13.1831	0.472955	aspartyl-tRNA synthetase
614890	18.0657	8.54476	0.472983	protein tyrosine phosphatase, mitochondrial 1
504334	90.1236	42.6511	0.473251	ral guanine nucleotide dissociation stimulator-like 2
505997	25.6146	12.1232	0.473293	spinster homolog 1 (Drosophila)
537453	46.8638	22.1887	0.473472	protein associated with topoisomerase II homolog 1 (yeast)
532723	20.3492	9.6368	0.473573	RAB11B, member RAS oncogene family
540155	44.2728	20.9672	0.47359	glucosidase, alpha; neutral AB
516885	27.5004	13.0353	0.474004	zinc finger with KRAB and SCAN domains 5
338055	56.1726	26.6334	0.474135	coatomer protein complex, subunit gamma
508336	6.57695	3.11888	0.474214	coiled-coil domain containing 71
100138621	9.60705	4.55641	0.474278	zinc finger protein 513
538938	160.423	76.1649	0.474775	SEC62 homolog (S. cerevisiae)
513740	35.6567	16.9296	0.474794	hypothetical LOC513740
786732	30.5566	14.5086	0.47481	signal peptidase complex subunit 2 homolog (S. cerevisiae)
507541	41.3808	19.6513	0.474888	autocrine motility factor receptor
515663	34.5988	16.4425	0.475232	non-metastatic cells 3, protein expressed in
614627	14.4135	6.85241	0.475417	transmembrane protein 222
615149	97.4426	46.3334	0.475494	biogenesis of lysosomal organelles complex-1, subunit 1
515014	26.5581	12.632	0.475637	mitochondrial ribosomal protein L10
510312	17.0356	8.10397	0.475709	syntaxin 5
534353	37.0126	17.6167	0.475966	YY1 transcription factor
541003	133.088	63.3693	0.476147	ubiquitin-conjugating enzyme E2D 2 (UBC4/5 homolog, yeast)
537675	8.75368	4.16919	0.476279	UTP11-like, U3 small nucleolar ribonucleoprotein, (yeast)
524159	6.79421	3.23751	0.476511	similar to F11C1.5a
515022	83.8516	39.9575	0.476527	copper chaperone for superoxide dismutase
511650	13.3117	6.34386	0.476563	angiogenic factor with G patch and FHA domains 1
514920	37.5586	17.9035	0.476681	kelch repeat and BTB (POZ) domain containing 2
510425	18.8478	8.98872	0.476911	nucleolar complex associated 3 homolog (S. cerevisiae)
617723	4.51326	2.15288	0.477013	cysteine-rich PDZ-binding protein
534107	22.2803	10.6294	0.477074	protein kinase, AMP-activated, beta 1 non-catalytic subunit
504943	14.6891	7.0079	0.477083	retinoid X receptor, beta
527201	14.5916	6.96171	0.477105	dynactin 2 (p50)
509725	12.8091	6.11272	0.477219	DIM1 dimethyladenosine transferase 1-like (S. cerevisiae)
538743	32.0324	15.2918	0.477384	ubiquitin specific peptidase 8
508867	12.7115	6.06837	0.477393	adaptor-related protein complex 3, sigma 2 subunit
526612	134.009	63.9759	0.477401	NSFL1 (p97) cofactor (p47)
514305	28.3015	13.5129	0.477461	transmembrane protein 141
783869	11.8029	5.63669	0.477567	general transcription factor IIIC, polypeptide 5, 63kDa
511585	11.3986	5.44554	0.477736	cereblon
515177	21.3885	10.2187	0.477765	tafazzin
530325	52.7523	25.206	0.477818	similar to signal peptide peptidase-like 2A
517948	24.7009	11.8042	0.477886	phosphoinositide-3-kinase, catalytic, beta polypeptide
514781	11.6732	5.57851	0.477892	chromosome 5 open reading frame 15 ortholog
616339	6.21284	2.96939	0.477944	terminal uridylyl transferase 1, U6 snRNA-specific
512062	7.83905	3.74836	0.478165	yrdC domain containing (E. coli)
506408	14.0737	6.7305	0.478233	zinc finger protein 786
512029	30.8989	14.7775	0.478251	sorting nexin 1
521998	9.47842	4.53344	0.478291	zinc finger protein 746
508460	6.93989	3.31942	0.478309	dom-3 homolog Z (C. elegans)
533251	36.6273	17.529	0.478577	RAN binding protein 1
512590	6.10421	2.92238	0.478748	RecQ protein-like 5
513138	31.254	14.963	0.478754	exocyst complex component 3
514870	25.7766	12.3432	0.478853	WD repeat domain 3
785849	29.2032	13.9853	0.478897	DDB1 and CUL4 associated factor 5
532527	19.1309	9.16282	0.478953	etoposide induced 2.4 mRNA
407231	65.0464	31.1559	0.478979	myocyte enhancer factor 2A
617546	7.40853	3.54887	0.479025	chromosome 6 open reading frame 47 ortholog
507166	20.3369	9.74301	0.479079	lysine-rich coiled-coil 1
512203	12.2782	5.88321	0.479159	chromosome 9 open reading frame 23 ortholog
100140713	6.34874	3.04272	0.479264	REX4, RNA exonuclease 4 homolog (S. cerevisiae)
507779	37.9232	18.1768	0.479305	ankyrin repeat domain 16
506275	32.654	15.6524	0.479341	WW domain binding protein 4 (formin binding protein 21)
505568	24.0035	11.5063	0.47936	exocyst complex component 7
515537	21.3019	10.2145	0.47951	claudin domain containing 1
531382	8.88442	4.2603	0.479525	methyltransferase like 14
508729	63.7437	30.568	0.479546	transmembrane emp24 protein transport domain containing 4
338052	82.4612	39.5573	0.479708	capping protein (actin filament) muscle Z-line, beta
513080	23.2453	11.1585	0.480035	RAE1 RNA export 1 homolog (S. pombe)
504754	3.89358	1.86912	0.480051	mitochondrial translational release factor 1
518501	17.1201	8.22505	0.480432	brix domain containing 2
511816	13.6596	6.56286	0.480458	SNAP-associated protein
523847	124.834	59.9929	0.480581	chromatin modifying protein 2A
506405	10.0392	4.82543	0.480661	DEAH (Asp-Glu-Ala-His) box polypeptide 16
521237	36.7464	17.6636	0.480688	serine/threonine kinase 16
767847	34.4291	16.5498	0.480693	peptidase (mitochondrial processing) alpha
616425	25.2574	12.1415	0.48071	suppressor of Ty 4 homolog 1 (S. cerevisiae)
510385	8.59316	4.13097	0.480728	hypothetical LOC510385
617105	20.8221	10.0099	0.480736	eukaryotic translation elongation factor 1 epsilon 1
534013	24.1133	11.5952	0.480865	transmembrane protein 68
618084	99.9013	48.0506	0.48098	quinoid dihydropteridine reductase
515194	53.1353	25.5581	0.481	mitochondrial ribosomal protein L39
534657	11.3676	5.46807	0.481023	suppression of tumorigenicity 7 like
404152	32.8264	15.7988	0.481282	ATPase, H+ transporting, lysosomal 34kDa, V1 subunit D
533406	39.5816	19.0522	0.481339	programmed cell death 6 interacting protein
534567	7.10895	3.4234	0.481563	sorting nexin 11
539781	20.1014	9.68154	0.481636	chromatin modifying protein 5
100126041	127.152	61.261	0.481793	coatomer protein complex, subunit alpha
539700	23.6385	11.3903	0.481855	A kinase (PRKA) anchor protein 8-like
525378	24.6004	11.8541	0.481865	nucleus accumbens associated 1, BEN and BTB (POZ) domain containing
523542	67.1219	32.3471	0.481915	casein kinase 1, delta
508172	10.9371	5.27231	0.482059	F-box protein 11
540398	35.5028	17.1183	0.482166	protein phosphatase 4 (formerly X), catalytic subunit
514182	23.3778	11.2721	0.482173	similar to CG10341-PA
513983	63.0834	30.4336	0.482435	SCAN domain containing 1
518023	31.1037	15.0078	0.482508	LEM domain containing 2
513235	33.3109	16.0743	0.482553	D4, zinc and double PHD fingers family 2
536619	63.8483	30.8114	0.482572	poly(A) binding protein interacting protein 2
506073	13.8061	6.6646	0.482728	phospholipase A2-activating protein
535981	2.42989	1.17302	0.482744	ClpP caseinolytic peptidase, ATP-dependent, proteolytic subunit homolog (E. coli)
508373	81.0589	39.1338	0.482782	RAB2A, member RAS oncogene family
505524	27.6414	13.3452	0.482797	deoxynucleotidyltransferase, terminal, interacting protein 1
511088	26.7736	12.9284	0.48288	chromosome 7 open reading frame 28A ortholog
616960	36.7961	17.7688	0.4829	COMM domain containing 4
509788	63.9101	30.8847	0.483252	metadherin
618429	19.2634	9.31818	0.483726	transducin (beta)-like 3
505846	17.1594	8.30355	0.483908	UTP18, small subunit (SSU) processome component, homolog (yeast)
785666	19.2922	9.33732	0.483994	similar to Uncharacterized protein C10orf18 homolog (Peripheral benzodiazepine receptor-associated protein 20)
614759	32.8374	15.8972	0.484118	LSM3 homolog, U6 small nuclear RNA associated (S. cerevisiae)
508439	19.1181	9.25545	0.484119	similar to CG2943 CG2943-PA
767872	16.7145	8.09237	0.484152	nucleolar protein 8
505144	19.9722	9.67258	0.484302	cysteine and histidine-rich domain (CHORD)-containing 1
616142	39.2055	18.9889	0.484344	chromosome 1 open reading frame 174 ortholog
782436	40.5149	19.6304	0.484521	L antigen family, member 3
539432	13.0339	6.31564	0.484555	enhancer of polycomb homolog 2 (Drosophila)
540092	30.8847	14.9688	0.484668	chromosome 3 open reading frame 10 ortholog
540159	6.32863	3.06759	0.484717	ankyrin repeat and LEM domain containing 2
504870	15.4879	7.50731	0.484721	acyl-CoA thioesterase 13
513857	15.9836	7.74925	0.484826	CD2 (cytoplasmic tail) binding protein 2
534094	16.9828	8.23511	0.484908	integrator complex subunit 10
539407	8.80842	4.27192	0.484982	2-oxoglutarate and iron-dependent oxygenase domain containing 2
497024	45.7817	22.205	0.48502	nuclear factor (erythroid-derived 2)-like 2
514014	43.8766	21.284	0.485087	XRCC6 binding protein 1
511512	25.1549	12.2032	0.485122	RNA binding motif protein 14
513315	6.87411	3.33493	0.485144	proteasome (prosome, macropain) 26S subunit, non-ATPase, 9
532695	18.4967	8.97428	0.485182	periphilin 1
531109	11.7635	5.70769	0.485205	TAF6-like RNA polymerase II, p300/CBP-associated factor (PCAF)-associated factor, 65kDa
510197	12.8863	6.25263	0.485214	vacuolar protein sorting 33 homolog A (S. cerevisiae)
526045	38.5853	18.7237	0.485254	surfeit 4
516091	54.1556	26.2843	0.485348	CUE domain containing 2
535450	135.389	65.7239	0.485445	pumilio homolog 1 (Drosophila)
504409	5.21284	2.53068	0.48547	RNA binding motif protein 26
100140537	11.8313	5.74643	0.485699	polymerase (RNA) III (DNA directed) polypeptide E (80kD)
614564	4.66305	2.26522	0.485781	zinc finger protein 79
540965	790.172	384.066	0.486053	ribosomal protein S10
535264	36.3542	17.6755	0.486203	exportin, tRNA (nuclear export receptor for tRNAs)
526189	15.3556	7.46679	0.486259	transmembrane protein 185A
514142	13.8391	6.73011	0.486313	HUS1 checkpoint homolog (S. pombe)
512754	30.6731	14.9198	0.486413	replication protein A3, 14kDa
615074	88.5377	43.0697	0.486456	protein kinase, cAMP-dependent, regulatory, type I, alpha (tissue specific extinguisher 1)
282405	78.8435	38.362	0.48656	ATPase, H+ transporting, lysosomal 14kDa, V1 subunit F
538226	21.2801	10.366	0.487123	sestrin 1
535390	8.52537	4.15348	0.48719	protein phosphatase methylesterase 1
516462	129.304	62.997	0.487199	SON DNA binding protein
508424	109.751	53.4753	0.487242	pim-2 oncogene
540837	40.9344	19.9485	0.487328	aftiphilin
534322	32.4891	15.8351	0.487397	wings apart-like homolog (Drosophila)
506336	34.4717	16.8063	0.487538	Yip1 interacting factor homolog A (S. cerevisiae)
522928	28.4871	13.905	0.488118	PHD finger protein 3
521829	25.1269	12.2649	0.488119	Yip1 domain family, member 5
615311	6.092	2.97384	0.488155	zinc finger protein 629
504225	21.1601	10.3307	0.488217	protein kinase A-interacting protein 1
539922	16.8913	8.2479	0.488294	F-box protein 34
540371	79.6862	38.9106	0.488298	membrane-associated ring finger (C3HC4) 6
533348	14.4043	7.03573	0.488446	proteasomal ATPase-associated factor 1
508872	13.4759	6.58227	0.488448	hypothetical LOC508872
511083	40.6834	19.8721	0.488457	actin-related protein 10 homolog (S. cerevisiae)
508141	15.7926	7.71428	0.488473	lysine (K)-specific demethylase 4B
518830	55.0129	26.8756	0.488533	TROVE domain family, member 2
615330	16.8769	8.24509	0.488542	YEATS domain containing 4
514957	8.28505	4.04807	0.488599	KIAA0020
534606	47.3229	23.1228	0.488617	RNA pseudouridylate synthase domain containing 3
505853	49.6474	24.26	0.488646	hypothetical LOC505853
617052	20.3235	9.93531	0.488859	zinc finger, DHHC-type containing 7
533003	10.4779	5.12365	0.488996	D-2-hydroxyglutarate dehydrogenase
407223	51.0331	24.958	0.489055	histone deacetylase 2
617018	57.6227	28.1808	0.489056	ring finger protein 4
615423	58.2171	28.4724	0.489073	chromosome 15 open reading frame 24 ortholog
506343	70.6256	34.5413	0.489077	5-aminoimidazole-4-carboxamide ribonucleotide formyltransferase/IMP cyclohydrolase
513610	24.7334	12.1009	0.489253	mediator complex subunit 23
507047	11.4197	5.58754	0.48929	TAF11 RNA polymerase II, TATA box binding protein (TBP)-associated factor, 28kDa
787482	17.1781	8.40662	0.48938	mannosidase, beta A, lysosomal-like
540724	4.63532	2.26863	0.489423	WD repeat domain 70
615967	10.0635	4.926	0.489493	polycomb group ring finger 3
536021	6.82653	3.34288	0.489689	RAB28, member RAS oncogene family
541084	7.77295	3.80653	0.489715	methyl-CpG binding domain protein 5
516004	68.3456	33.4763	0.489809	mitochondrial ribosomal protein S26
617040	107.81	52.8407	0.49013	similar to hCG23722
509793	7.47168	3.66222	0.490146	notchless homolog 1 (Drosophila)
519736	20.9843	10.2878	0.490259	RAN binding protein 10
540653	45.9394	22.5442	0.490739	poly(rC) binding protein 2
618226	122.326	60.0365	0.490793	splicing factor proline/glutamine-rich (polypyrimidine tract binding protein associated)
615728	88.0254	43.2047	0.490821	synaptophysin-like 1
508442	16.2178	7.96023	0.490833	bromodomain adjacent to zinc finger domain, 1B
281202	71.7728	35.2286	0.490835	guanine nucleotide binding protein (G protein), beta polypeptide 2
514761	73.8671	36.2732	0.49106	adaptor-related protein complex 3, mu 1 subunit
505089	33.1147	16.2637	0.49113	SEC24 related gene family, member A (S. cerevisiae)
505379	31.7022	15.5726	0.491216	vesicle-associated membrane protein 3 (cellubrevin)
100141021	69.8882	34.3321	0.491243	cytoplasmic FMR1 interacting protein 1
539841	9.44611	4.64134	0.49135	coiled-coil domain containing 55
281115	48.8598	24.0123	0.491453	DEAH (Asp-Glu-Ala-His) box polypeptide 9
613442	24.4799	12.0351	0.491632	zinc finger protein-like 1
509437	9.502	4.67388	0.491884	arginine/serine-rich coiled-coil 1
614817	34.2972	16.8774	0.492093	proteasome (prosome, macropain) assembly chaperone 1
533351	6.09389	2.99992	0.492283	chromosome 20 open reading frame 4 ortholog
537885	25.3489	12.4828	0.492438	ubiquitin-conjugating enzyme E2R 2
281142	30.6984	15.1202	0.49254	endosulfine alpha
534273	15.7546	7.76029	0.492572	ubiquitin specific peptidase 21
532641	20.9096	10.3079	0.492973	zinc finger, AN1-type domain 3
511059	26.4288	13.0293	0.492996	FRY-like
514586	45.3935	22.3798	0.493019	glutaminyl-tRNA synthetase
616164	64.6682	31.8839	0.493038	chromatin modifying protein 4B
783257	16.1412	7.95899	0.493087	ATP-binding cassette, sub-family B (MDR/TAP), member 6
533070	6.06547	2.99169	0.493232	spermatogenesis associated 5-like 1
538442	284.605	140.413	0.493363	mortality factor 4 like 2
533134	4.30253	2.12284	0.493393	membrane-bound transcription factor peptidase, site 2
507297	39.7207	19.605	0.493571	HEAT repeat containing 5A
527411	7.22305	3.56644	0.493758	topoisomerase (DNA) III alpha
537748	134.484	66.4163	0.493859	similar to dynein, cytoplasmic, heavy polypeptide 1
789318	232.135	114.742	0.49429	Ras homolog enriched in brain
515228	34.3279	16.9704	0.494362	mitochondrial ribosomal protein S23
100140923	64.9082	32.1146	0.494769	similar to nucleoporin 98kD
514330	4.89284	2.42102	0.494809	MMP37-like protein, mitochondrial
515363	63.1537	31.2531	0.494874	prohibitin 2
510455	4.42442	2.18975	0.494923	retinoblastoma binding protein 5
506657	127.298	63.0044	0.494936	mitochondrial ribosomal protein L55
539073	8.97337	4.44133	0.494946	oxidative stress induced growth inhibitor family member 2
513078	12.3202	6.09828	0.494982	coiled-coil and C2 domain containing 1A
616052	15.0044	7.43441	0.495481	chromosome 14 open reading frame 129 ortholog
515980	19.1928	9.51228	0.495616	interferon stimulated exonuclease gene 20kDa-like 2
509255	17.0807	8.46796	0.495761	CDK5 regulatory subunit associated protein 3
514355	69.6845	34.549	0.495791	chaperonin containing TCP1, subunit 7 (eta)
511489	13.4468	6.66705	0.495808	RNA binding motif protein 33
511017	6.91947	3.43183	0.495967	dihydrouridine synthase 4-like (S. cerevisiae)
513605	20.2543	10.0455	0.495969	GTP binding protein 2
534751	36.5003	18.1101	0.496163	heat shock 70kDa protein 14
515307	25.5727	12.689	0.496194	RNA binding motif protein 7
533805	27.0173	13.4058	0.496195	similar to hCG2036582
615724	37.0981	18.4169	0.496438	chromosome 10 open reading frame 4 ortholog
538529	31.0743	15.4337	0.49667	solute carrier family 25, member 28
533041	37.6479	18.6995	0.496695	hypothetical LOC533041
539388	12.9331	6.42582	0.496853	transmembrane and ubiquitin-like domain containing 1
509064	13.336	6.62654	0.496891	chromosome 7 open reading frame 11 ortholog
515216	118.174	58.7301	0.496979	adaptor-related protein complex 2, alpha 2 subunit
327683	41.0895	20.4219	0.497011	tubulin folding cofactor A
504824	21.6275	10.7495	0.497032	asparaginyl-tRNA synthetase 2, mitochondrial (putative)
534488	36.2259	18.0059	0.497045	solute carrier family 35, member A5
534712	48.4004	24.0576	0.497054	retinoblastoma 1
281581	27.5862	13.7131	0.4971	tyrosyl-tRNA synthetase
517825	8.95158	4.45108	0.497239	thymine-DNA glycosylase
616278	23.4818	11.6764	0.497255	ER lipid raft associated 2
537690	12.6784	6.30472	0.49728	exocyst complex component 4
504889	29.2378	14.5407	0.497327	GDP-mannose pyrophosphorylase A
539674	22.506	11.1957	0.497453	tumor necrosis factor, alpha-induced protein 1 (endothelial)
768316	4.56389	2.27074	0.497545	nuclear receptor binding factor 2
506163	29.2592	14.5619	0.497686	motile sperm domain containing 3
522024	19.3673	9.639	0.497695	phenylalanyl-tRNA synthetase, alpha subunit
505988	9.76074	4.85805	0.497713	suppressor of var1, 3-like 1 (S. cerevisiae)
525138	3.50516	1.74577	0.498057	similar to CG3337-PA
511045	52.5498	26.1765	0.498128	dynactin 1 (p150, glued homolog, Drosophila)
505006	10.0225	4.99338	0.498216	RWD domain containing 2B
539411	4.46242	2.2234	0.49825	DEAD (Asp-Glu-Ala-Asp) box polypeptide 28
526521	10.0081	4.98736	0.498332	deoxyhypusine hydroxylase/monooxygenase
540203	5.13853	2.56083	0.498358	mitogen-activated protein kinase kinase kinase 7 interacting protein 2
515245	3.20116	1.59543	0.498391	serine/threonine kinase 11
504381	109.241	54.45	0.49844	splicing factor 3a, subunit 1, 120kDa
533784	73.8664	36.8191	0.498456	chaperonin containing TCP1, subunit 5 (epsilon)
510004	21.2251	10.5798	0.498458	nucleoporin 93kDa
614427	18.2085	9.07629	0.498464	methyltransferase like 5
540772	12.1831	6.07414	0.498573	RIO kinase 2 (yeast)
540712	22.6838	11.31	0.498595	F-box and leucine-rich repeat protein 3
538754	12.0289	5.99785	0.498618	protein phosphatase 1, regulatory (inhibitor) subunit 15B
537221	58.4494	29.1543	0.498795	ubiquitin-fold modifier conjugating enzyme 1
514191	34.1589	17.039	0.498815	presenilin associated, rhomboid-like
287018	97.6889	48.7407	0.498937	guanine nucleotide binding protein (G protein), gamma 5
514997	24.1238	12.0365	0.498945	zinc finger, HIT type 1
505644	16.1213	8.0451	0.499036	sodium channel modifier 1
518085	18.9127	9.43951	0.499109	nudix (nucleoside diphosphate linked moiety X)-type motif 16-like 1
517531	19.3744	9.6708	0.499153	mitochondrial intermediate peptidase
789616	12.1901	6.08608	0.499264	zinc finger protein 524
511427	6.40579	3.19892	0.49938	KRI1 homolog (S. cerevisiae)
509694	95.9904	47.9368	0.499392	ubiquitin specific peptidase 22
539784	83.7617	41.8324	0.499421	proteasome (prosome, macropain) 26S subunit, non-ATPase, 2
540032	6.77137	3.38294	0.499594	WD repeat domain 92
540610	14.4109	7.20019	0.499633	coiled-coil-helix-coiled-coil-helix domain containing 1
508709	51.3854	25.6739	0.499634	WD repeat domain 55
533700	271.738	135.808	0.499776	DEAD (Asp-Glu-Ala-Asp) box polypeptide 5
407220	23.8281	11.9138	0.499989	SMEK homolog 1, suppressor of mek1 (Dictyostelium)
534645	25.3785	12.6906	0.500052	small nuclear ribonucleoprotein 40kDa (U5)
526705	15.7253	7.86483	0.50014	RAN binding protein 6
782847	17.1478	8.57799	0.500239	zinc fingers and homeoboxes 1
515269	100.872	50.4676	0.500314	spastic paraplegia 7 (pure and complicated autosomal recessive)
508774	5.41684	2.71089	0.500456	ganglioside induced differentiation associated protein 2
538551	15.7726	7.89537	0.500574	estrogen receptor binding site associated, antigen, 9
522864	30.0763	15.0558	0.500587	similar to KIAA1370
508383	16.6203	8.32675	0.500998	glucosamine-6-phosphate deaminase 2
507828	275.757	138.155	0.501003	splicing factor, arginine/serine-rich 6
518781	5.86611	2.93907	0.501025	vacuolar protein sorting 18 homolog (S. cerevisiae)
517496	10.3841	5.20282	0.501037	zinc finger protein 777
615703	47.1333	23.6163	0.501054	peptidylprolyl isomerase (cyclophilin)-like 3
615773	8.10916	4.06323	0.501066	family with sequence similarity 119, member A
784795	44.7499	22.4252	0.501124	coactivator-associated arginine methyltransferase 1
767986	10.6338	5.3302	0.501251	chromosome 12 open reading frame 29 ortholog
535476	14.1941	7.11593	0.50133	zinc finger protein 335
522905	18.9472	9.49938	0.501362	A kinase (PRKA) anchor protein 8
539275	48.7678	24.4515	0.501387	chromodomain helicase DNA binding protein 9
533897	33.1019	16.598	0.501421	TAO kinase 2
512543	15.9754	8.01146	0.501488	solute carrier family 7, member 6 opposite strand
508357	5.49884	2.75768	0.501502	chromosome 9 open reading frame 102 ortholog
525894	14.0652	7.05489	0.501586	arginyl-tRNA synthetase 2, mitochondrial
327689	10.9445	5.49259	0.501857	cleavage and polyadenylation specific factor 2, 100kDa
768056	28.9654	14.5368	0.501869	chromosome 6 open reading frame 130 ortholog
521982	8.88063	4.45842	0.502039	neuroblastoma amplified sequence
100139217	212.766	106.879	0.502331	similar to hCG1818127
100139154	12.5479	6.3036	0.502363	exportin 5
787118	35.592	17.8819	0.502415	F-box and WD repeat domain containing 8
508853	89.9229	45.1834	0.502468	inner membrane protein, mitochondrial (mitofilin)
100140447	38.5761	19.3917	0.502688	hypothetical protein LOC100140447
540984	55.0108	27.6533	0.502688	OTU domain, ubiquitin aldehyde binding 1
534815	15.9451	8.01975	0.502962	phosphoinositide-3-kinase, class 3
509865	31.6698	15.9313	0.503043	RWD domain containing 4A
540493	31.8826	16.04	0.503095	COP9 constitutive photomorphogenic homolog subunit 8 (Arabidopsis)
614139	6.46579	3.25312	0.503128	elongation protein 4 homolog (S. cerevisiae)
783258	8.06095	4.05621	0.503193	DCP1 decapping enzyme homolog A (S. cerevisiae)
506696	47.11	23.7061	0.503207	paraspeckle component 1
281377	19.5698	9.84971	0.503312	poly (ADP-ribose) glycohydrolase
780882	9.25316	4.65979	0.503589	geranylgeranyl diphosphate synthase 1
615644	6.07137	3.05804	0.503682	pseudouridylate synthase 7 homolog (S. cerevisiae)
535113	130.425	65.7175	0.503872	small nuclear ribonucleoprotein 70kDa (U1)
516010	23.1902	11.6854	0.503894	SMAD family member 2
506291	21.4088	10.7887	0.503937	chromosome 2 open reading frame 33 ortholog
514455	56.1677	28.308	0.50399	transmembrane 9 superfamily member 2
535099	27.1504	13.6842	0.504014	myotubularin related protein 3
511296	100.508	50.6576	0.504016	cyclin G associated kinase
535219	15.3996	7.76168	0.504019	cullin 2
540431	37.6834	18.9945	0.504056	Yip1 domain family, member 3
539496	37.6174	18.9631	0.504104	mediator complex subunit 21
789970	5.89579	2.97238	0.504153	zinc finger protein 418
506537	26.3035	13.266	0.504345	asparagine-linked glycosylation 14 homolog
507679	38.6109	19.4853	0.504656	guanine nucleotide binding protein-like 3 (nucleolar)-like
510621	20.1845	10.1891	0.504799	RNA polymerase II associated protein 3
504669	14.3854	7.26225	0.504836	chromatin modifying protein 1A
509045	58.2101	29.3904	0.504902	scaffold attachment factor B2
524743	47.076	23.7914	0.505382	GTP binding protein 4
521918	15.372	7.77026	0.505481	transcriptional adaptor 1 (HFI1 homolog, yeast)-like
539060	152.497	77.0865	0.505494	SERPINE1 mRNA binding protein 1
514108	13.7238	6.93766	0.505521	eukaryotic translation initiation factor 4E nuclear import factor 1
505763	20.1517	10.1883	0.505579	MpV17 mitochondrial inner membrane protein
514748	25.5529	12.92	0.505616	family with sequence similarity 82, member C
532985	32.1992	16.2805	0.50562	ubiquitin specific peptidase 39
514636	20.0076	10.1206	0.505837	chromosome 16 open reading frame 13 ortholog
510539	16.342	8.267	0.505874	golgi associated, gamma adaptin ear containing, ARF binding protein 3
533842	3.67337	1.85854	0.50595	oligonucleotide/oligosaccharide-binding fold containing 2B
514441	14.3535	7.26239	0.505967	cat eye syndrome chromosome region, candidate 5 isoform 2 precursor
506895	7.10316	3.59468	0.506067	HCLS1 associated protein X-1
615171	23.2192	11.7536	0.506204	cyclin-dependent kinase 10
782752	19.0558	9.64653	0.506226	general transcription factor IIIC, polypeptide 2, beta 110kDa
505313	66.3702	33.6162	0.506496	chaperonin containing TCP1, subunit 2 (beta)
533235	12.8159	6.49171	0.506536	proline rich 14
511904	26.2398	13.2948	0.506667	trans-golgi network protein 2
504902	32.6468	16.5433	0.506736	bifunctional apoptosis regulator
540420	17.2204	8.72834	0.50686	TERF1 (TRF1)-interacting nuclear factor 2
614217	20.6224	10.4587	0.507154	chromosome 9 open reading frame 89
533853	17.0652	8.65536	0.507195	SUMO1/sentrin specific peptidase 6
524306	9.91032	5.02838	0.507388	family with sequence similarity 120B
533438	18.2063	9.23778	0.507394	transcription factor B1, mitochondrial
521387	30.1641	15.3053	0.507401	trafficking protein particle complex 10
781884	8.59758	4.36264	0.507427	MOB1, Mps One Binder kinase activator-like 3 (yeast)
536093	25.0613	12.7175	0.507456	DEAH (Asp-Glu-Ala-His) box polypeptide 8
517417	15.6764	7.95515	0.50746	5'-3' exoribonuclease 2
512993	21.0328	10.6755	0.507562	WD repeat domain 77
508735	11.8719	6.0275	0.507712	PRP4 pre-mRNA processing factor 4 homolog (yeast)
528990	19.1594	9.73341	0.508023	ribosomal RNA processing 12 homolog (S. cerevisiae)
539696	26.2314	13.3279	0.50809	hexamethylene bis-acetamide inducible 1
509060	30.0666	15.2787	0.508162	SWI/SNF related, matrix associated, actin dependent regulator of chromatin, subfamily c, member 2
510330	46.3069	23.5329	0.508193	dynein, cytoplasmic 1, light intermediate chain 1
617475	15.1678	7.70819	0.508195	similar to coagulation factor VIII-associated protein
505129	161.507	82.0981	0.508324	matrin 3
613817	26.7961	13.6235	0.508412	vacuolar protein sorting 37 homolog C (S. cerevisiae)
508402	46.6787	23.7327	0.508426	actin related protein 2/3 complex, subunit 1A, 41kDa
618512	24.8647	12.642	0.50843	hematological and neurological expressed 1-like
504844	31.9395	16.2484	0.508726	replication protein A1, 70kDa
782186	32.1713	16.3718	0.508894	CD58 molecule
282394	4.84484	2.46623	0.509042	ubiquinol-cytochrome c reductase core protein II
519874	10.7258	5.46002	0.509055	F-box and leucine-rich repeat protein 15
509188	151.899	77.3565	0.509262	WW domain binding protein 1
785268	5.83484	2.97183	0.509324	transmembrane protein 69
517422	31.3085	15.948	0.509382	REV3-like, catalytic subunit of DNA polymerase zeta (yeast)
522518	13.2796	6.76499	0.509428	CWF19-like 2, cell cycle control (S. pombe)
514086	13.8907	7.07703	0.509478	CDK5 regulatory subunit associated protein 1
529410	16.0241	8.16466	0.509523	polymerase (RNA) III (DNA directed) polypeptide F, 39 kDa
614936	39.988	20.3771	0.509582	interleukin enhancer binding factor 3, 90kDa
617074	16.5779	8.45071	0.509758	ER lipid raft associated 1
540308	13.5968	6.93221	0.509839	polymerase (RNA) III (DNA directed) polypeptide A, 155kDa
100125312	25.6303	13.0702	0.509951	UBA domain containing 2
619100	15.4541	7.88197	0.510024	TP53 regulating kinase
507256	12.1019	6.17244	0.510039	similar to Retinoic acid-induced protein 16
616156	18.0256	9.19394	0.51005	cell division cycle 34 homolog (S. cerevisiae)
539713	17.9339	9.14797	0.510094	BCS1-like (yeast)
493728	152.847	77.991	0.510254	capping protein (actin filament) muscle Z-line, alpha 2
514150	2.83726	1.44778	0.510275	integrator complex subunit 5
768227	20.9338	10.6824	0.510295	DnaJ (Hsp40) homolog, subfamily C, member 24
516797	20.614	10.5205	0.510356	palmitoyl-protein thioesterase 2
529245	7.29537	3.72456	0.510538	origin recognition complex, subunit 4-like (yeast)
518045	18.3831	9.3863	0.510595	RNA binding motif protein 8A
514937	2.80305	1.43129	0.510618	fracture callus 1 homolog (rat)
521470	18.1525	9.26984	0.510664	trafficking protein particle complex 6B
531984	5.92126	3.02383	0.510672	hypothetical protein LOC531984
528833	8.93905	4.56546	0.510732	hypothetical protein LOC528833
509050	17.1097	8.73847	0.510732	chromosome 15 open reading frame 40 ortholog
534683	28.5411	14.5782	0.510781	copper metabolism (Murr1) domain containing 1
505657	11.8238	6.04027	0.510857	integrator complex subunit 4
615641	30.2533	15.4562	0.510895	chromosome 14 open reading frame 147 ortholog
505618	11.0254	5.63375	0.510981	ribonuclease H2, subunit C
504831	182.646	93.3379	0.511032	CCHC-type zinc finger, nucleic acid binding protein
616553	46.3268	23.6759	0.511063	prefoldin subunit 1
338057	104.799	53.5614	0.511085	NADH dehydrogenase (ubiquinone) Fe-S protein 5, 15kDa (NADH-coenzyme Q reductase)
337887	4.49789	2.29969	0.511282	ATP synthase, H+ transporting, mitochondrial F0 complex, subunit C2 (subunit 9)
523714	8.72526	4.46142	0.511322	origin recognition complex, subunit 3-like (yeast)
508608	40.6298	20.779	0.511423	phosphoglycerate mutase family member 5
540733	38.9021	19.8966	0.511454	ring finger and CHY zinc finger domain containing 1
615110	3.24	1.65731	0.511514	alkaline ceramidase 3
512349	7.26347	3.71607	0.511611	hypothetical LOC512349
509958	24.4543	12.5116	0.511633	mevalonate (diphospho) decarboxylase
514374	51.4361	26.3188	0.51168	phosphatidylinositol glycan anchor biosynthesis, class Y
505860	19.8531	10.1599	0.511753	solute carrier family 25, member 44
507206	7.458	3.81701	0.511801	hypothetical LOC507206
510682	47.2641	24.1962	0.511936	dolichyl-diphosphooligosaccharide-protein glycosyltransferase
533952	8.52347	4.36371	0.511964	Protein FAM149B1
514926	53.6256	27.4713	0.51228	cell division cycle 123 homolog (S. cerevisiae)
505403	8.74821	4.4825	0.51239	haloacid dehalogenase-like hydrolase domain containing 2
618855	65.5757	33.6041	0.512448	nudix (nucleoside diphosphate linked moiety X)-type motif 3
511903	27.9318	14.3146	0.512485	similar to CG14977-PA
511225	10.4159	5.34116	0.512789	coiled-coil domain containing 137
507518	15.9404	8.17453	0.512818	exocyst complex component 6
528606	29.9868	15.3807	0.512915	euchromatic histone-lysine N-methyltransferase 1
614017	15.7226	8.06504	0.512958	signal recognition particle 54kDa
404141	13.6431	7.00054	0.513121	inhibitor of growth family, member 2
507477	17.9414	9.20658	0.513148	aldehyde dehydrogenase 7 family, member A1
524795	7.53789	3.86921	0.513301	DnaJ (Hsp40) homolog, subfamily C, member 17
512680	54.3371	27.8931	0.513334	U2 small nuclear RNA auxiliary factor 1
532555	9.50979	4.88224	0.513391	golgi phosphoprotein 3-like
539712	13.5739	6.96936	0.513438	hypothetical protein LOC539712
534067	105.843	54.3701	0.513688	ubiquitin specific peptidase 34
512651	6.54421	3.3618	0.513706	cell division cycle 23 homolog (S. cerevisiae)
781912	21.7301	11.1632	0.513718	TAF2 RNA polymerase II, TATA box binding protein (TBP)-associated factor, 150kDa
530577	46.7499	24.0203	0.513805	SAC1 suppressor of actin mutations 1-like (yeast)
614624	8.99032	4.62006	0.513893	asparagine-linked glycosylation 3, alpha-1,3- mannosyltransferase homolog (S. cerevisiae)
514445	24.6994	12.6942	0.513949	U-box domain containing 5
533724	10.6693	5.48401	0.514001	zinc finger with UFM1-specific peptidase domain
617720	8.08474	4.15726	0.51421	nudix (nucleoside diphosphate linked moiety X)-type motif 12
788381	33.4734	17.224	0.514559	centromere protein B, 80kDa
533579	19.6987	10.1377	0.514639	DnaJ (Hsp40) homolog, subfamily C, member 4
286818	11.1146	5.72013	0.514649	prolyl endopeptidase
510447	20.7606	10.6855	0.514698	peroxisomal biogenesis factor 16
507623	9.29705	4.78631	0.51482	mediator complex subunit 8
617367	20.2164	10.4078	0.51482	Ras-related GTP binding C
515326	4.35295	2.24122	0.514874	eukaryotic translation initiation factor 3, subunit K
512761	26.6425	13.7178	0.514883	cardiolipin synthase 1
100138517	21.4954	11.0729	0.515128	nucleoporin 62kDa
783833	41.5658	21.4133	0.515166	inositol polyphosphate phosphatase-like 1
519754	15.7115	8.09483	0.515218	protein kinase N2
532600	17.1329	8.83117	0.515449	transmembrane protein 165
539704	8.02347	4.13599	0.515486	HIRA interacting protein 3
504832	138.597	71.4646	0.515629	osteosarcoma amplified 9, endoplasmic reticulum associated protein
509187	13.9269	7.18142	0.51565	INO80 complex subunit B
506805	50.7911	26.1909	0.51566	myeloid/lymphoid or mixed-lineage leukemia 2
519816	18.8877	9.74155	0.515762	aminoadipate-semialdehyde dehydrogenase-phosphopantetheinyl transferase
538838	56.5703	29.1861	0.515926	LSM14A, SCD6 homolog A (S. cerevisiae)
505212	19.9024	10.2697	0.516001	hydroxysteroid (17-beta) dehydrogenase 7
526824	6.01989	3.10674	0.516078	ataxia telangiectasia mutated
527938	40.1381	20.7159	0.516115	serrate RNA effector molecule homolog (Arabidopsis)
534015	4.09	2.11147	0.516251	transmembrane and coiled-coil domains 7
508844	10.7794	5.56856	0.516595	muskelin 1, intracellular mediator containing kelch motifs
512326	18.4425	9.52803	0.516633	splicing factor, arginine/serine-rich 8 (suppressor-of-white-apricot homolog, Drosophila)
540849	31.2444	16.144	0.516699	YLP motif containing 1
373543	22.0223	11.3792	0.516712	serine/threonine kinase 25 (STE20 homolog, yeast)
518504	19.5141	10.0843	0.516772	SIN3 homolog A, transcription regulator (yeast)
507899	39.6184	20.4744	0.516789	calcium binding atopy-related autoantigen 1
538487	79.7677	41.2352	0.516941	similar to UPF0472 protein C16orf72
533192	16.386	8.47157	0.517001	ribosomal protein S6 kinase, 52kDa, polypeptide 1
512891	104.161	53.8546	0.517033	proteasome (prosome, macropain) 26S subunit, non-ATPase, 8
533058	7.59347	3.92827	0.517322	PET112-like (yeast)
505302	18.7516	9.71025	0.517837	dual specificity phosphatase 12
523250	60.0712	31.1099	0.517885	splicing factor 3a, subunit 3, 60kDa
100125318	5.15758	2.67302	0.51827	IK cytokine, down-regulator of HLA II
618503	9.85189	5.1061	0.518286	basic FGF-repressed Zic binding protein
514485	20.4433	10.5956	0.518295	solute carrier family 35, member C2
526608	24.9529	12.9339	0.518333	endo-beta-N-acetylglucosaminidase
281831	438.43	227.254	0.518335	heat shock 70kDa protein 8
540922	68.4875	35.5079	0.518459	zinc finger CCCH-type containing 7A
505641	7.09726	3.68074	0.518614	polymerase (RNA) III (DNA directed) polypeptide G (32kD)-like
514460	34.3954	17.8421	0.518735	protein phosphatase 2A activator, regulatory subunit 4
505489	15.5371	8.06013	0.518768	translocase of inner mitochondrial membrane 50 homolog (S. cerevisiae)
519222	2.61772	1.35802	0.518779	DIS3 mitotic control homolog (S. cerevisiae)-like 2
615008	100.625	52.2173	0.518927	similar to HCV F-transactivated protein 1
100139246	30.5271	15.8416	0.518937	FYVE and coiled-coil domain containing 1
614181	16.6772	8.65502	0.518974	homeobox and leucine zipper encoding
507351	8.87716	4.60721	0.518996	chromosome 12 open reading frame 43 ortholog
532856	56.5797	29.3653	0.519008	ankyrin repeat domain 11
505401	18.4786	9.59136	0.519052	transcriptional adaptor 2 (ADA2 homolog, yeast)-like
515539	55.0244	28.564	0.519115	family with sequence similarity 50, member A
538204	19.6641	10.2155	0.519502	proteasome (prosome, macropain) 26S subunit, non-ATPase, 12
512925	7.34547	3.81621	0.519532	ribosomal RNA processing 1 homolog (S. cerevisiae)
507292	23.7904	12.3599	0.519534	COMM domain containing 8
533757	15.5087	8.05741	0.51954	activity-dependent neuroprotector homeobox
617906	43.7879	22.7498	0.519545	processing of precursor 7, ribonuclease P/MRP subunit (S. cerevisiae)
767859	10.2836	5.34567	0.519826	G protein-coupled receptor 89
616120	14.2899	7.42831	0.51983	6-phosphogluconolactonase
540660	10.8139	5.62162	0.519852	cell division cycle 27 homolog (S. cerevisiae)
508312	281.999	146.602	0.519867	splicing factor, arginine/serine-rich 2
516516	2.87874	1.49666	0.519901	tRNA methyltransferase 12 homolog (S. cerevisiae)
530174	12.9666	6.74296	0.520024	ring finger protein 215
529312	153.932	80.056	0.520073	signal sequence receptor, alpha
508905	157.029	81.6808	0.520162	zinc finger, RAN-binding domain containing 2
767817	24.1325	12.5537	0.520199	CDC5 cell division cycle 5-like (S. pombe)
509685	168.358	87.5806	0.520204	acidic (leucine-rich) nuclear phosphoprotein 32 family, member B
513987	28.6252	14.8924	0.520257	transcription elongation factor A (SII)-like 4
507906	14.0004	7.2844	0.520299	TM2 domain containing 2
538899	10.2572	5.33836	0.520452	asparagine-linked glycosylation 2, alpha-1,3-mannosyltransferase homolog (S. cerevisiae)
511861	43.0002	22.3847	0.520571	serine incorporator 3
512508	13.0168	6.77785	0.520699	M-phase phosphoprotein 6
613499	12.5759	6.54962	0.520808	R3H domain containing 2
527643	51.0266	26.5753	0.520813	testis-specific kinase 1
516540	9.45305	4.9247	0.520964	methionyl aminopeptidase 1
535297	256.463	133.611	0.520974	dystonin
539591	17.9309	9.34279	0.521042	armadillo repeat containing 8
533550	13.8306	7.20742	0.52112	zinc finger, C3HC-type containing 1
505177	47.4003	24.7149	0.521408	zinc finger protein 207
535018	28.2704	14.7405	0.521412	TAR (HIV-1) RNA binding protein 1
616033	9.68758	5.05169	0.521461	asparaginyl-tRNA synthetase
505453	35.5654	18.5527	0.521651	CREB binding protein
538086	36.2467	18.9093	0.521683	cullin-associated and neddylation-dissociated 1
525095	19.8971	10.3828	0.521826	phosphatidylinositol glycan anchor biosynthesis, class N
516477	24.8399	12.9622	0.521829	WD repeat domain 20
506421	27.3078	14.2532	0.521947	NOP16 nucleolar protein homolog (yeast)
541149	8.33611	4.35114	0.521963	similar to transmembrane protein 185A
507466	5.36516	2.80063	0.522003	zinc finger CCCH-type containing 10
783009	11.572	6.04136	0.522067	FK506 binding protein 15, 133kDa
507240	15.9656	8.33667	0.522165	PRP38 pre-mRNA processing factor 38 (yeast) domain containing A
615965	18.0132	9.40786	0.522277	TatD DNase domain containing 3
505134	46.0644	24.0588	0.522287	adenosine deaminase, RNA-specific
444990	93.4182	48.7916	0.522292	eukaryotic translation initiation factor 5A
532556	11.1052	5.8008	0.522351	MAX gene associated
514610	33.5338	17.5174	0.522379	mesoderm development candidate 2
100124428	18.2485	9.53569	0.522546	nuclear cap binding protein subunit 1, 80kDa
767999	25.3805	13.2629	0.522564	WD repeat domain 26
539643	9.04832	4.72854	0.522587	valosin containing protein (p97)/p47 complex interacting protein 1
535394	5.04347	2.63607	0.52267	arginine-glutamic acid dipeptide (RE) repeats
509768	41.1141	21.4908	0.52271	mitochondrial GTPase 1 homolog (S. cerevisiae)
506223	6.99168	3.65537	0.522817	OMA1 homolog, zinc metallopeptidase (S. cerevisiae)
527471	132.223	69.1695	0.523129	heterogeneous nuclear ribonucleoprotein D (AU-rich element RNA binding protein 1, 37kDa)
540389	71.1172	37.2282	0.523477	keratinocyte associated protein 2
614013	12.9101	6.75831	0.52349	mitochondrial ribosome recycling factor
508021	5.09389	2.66768	0.523701	hypothetical LOC508021
511605	6.60074	3.45739	0.523788	ChaC, cation transport regulator homolog 2 (E. coli)
615666	43.9244	23.0086	0.523823	mitochondrial ribosomal protein 63
512431	27.134	14.2148	0.523874	protein phosphatase 1, regulatory (inhibitor) subunit 12C
512334	121.659	63.7399	0.523923	glyoxalase domain containing 4
506682	4.14084	2.16962	0.523956	FAD1 flavin adenine dinucleotide synthetase homolog (S. cerevisiae)
615443	45.1725	23.6684	0.523956	myotubularin related protein 10
505650	2.87221	1.50507	0.52401	BCDIN3 domain containing
509327	63.5248	33.2904	0.524053	TAF7 RNA polymerase II, TATA box binding protein (TBP)-associated factor, 55kDa
615114	76.0817	39.8723	0.524072	selenoprotein K
511011	16.3076	8.54763	0.524151	chromosome X open reading frame 26 ortholog
534185	14.1963	7.4447	0.524411	mitochondrial ribosomal protein S31
507056	9.57305	5.02105	0.524498	regulatory associated protein of MTOR, complex 1
347700	32.4126	17.0013	0.524527	eukaryotic translation initiation factor 2-alpha kinase 2
512525	20.5441	10.7854	0.524989	EF-hand domain family, member A1
539143	36.9229	19.3846	0.525002	thioredoxin domain containing 9
525647	25.4915	13.3831	0.525004	MAP kinase interacting serine/threonine kinase 1
540191	387.143	203.29	0.525102	HLA-B associated transcript 1
510322	21.0057	11.0325	0.525214	PRP3 pre-mRNA processing factor 3 homolog (S. cerevisiae)
514674	14.6965	7.72186	0.525421	TAR (HIV-1) RNA binding protein 2
522459	20.4371	10.7383	0.525434	GUF1 GTPase homolog (S. cerevisiae)
613428	12.6495	6.64734	0.525503	zinc finger, FYVE domain containing 9
615796	56.8571	29.8787	0.525506	splicing factor, arginine/serine-rich 1
524528	10.5653	5.55231	0.525525	nucleoporin 133kDa
509130	51.1923	26.9243	0.525944	ancient ubiquitous protein 1
613679	7.17295	3.77569	0.52638	alkylglycerone phosphate synthase
540661	38.7625	20.4115	0.526579	bromodomain and WD repeat domain containing 1
533602	33.4258	17.6018	0.526593	WAS protein family homolog 1
513761	9.75316	5.13634	0.526633	zinc finger protein 276
520174	8.70968	4.58701	0.526657	nucleoporin 43kDa
511085	43.9335	23.1528	0.526997	chromosome 19 open reading frame 60 ortholog
767932	55.224	29.1064	0.52706	5-azacytidine induced 2
282120	66.5705	35.0973	0.527219	voltage-dependent anion channel 2
536073	21.3155	11.2385	0.527246	lysine (K)-specific demethylase 3A
788201	30.5535	16.1102	0.527279	hypothetical LOC788201
540345	79.5399	41.9486	0.527391	DR1-associated protein 1 (negative cofactor 2 alpha)
540839	6.59179	3.47672	0.527431	polymerase (RNA) III (DNA directed) polypeptide B
616237	36.3937	19.1962	0.52746	coiled-coil-helix-coiled-coil-helix domain containing 7
512792	74.5912	39.3592	0.527665	signal recognition particle 14kDa (homologous Alu RNA binding protein)
519474	38.3828	20.2726	0.528168	telomeric repeat binding factor (NIMA-interacting) 1
507169	25.5781	13.5154	0.528396	transformation/transcription domain-associated protein
540962	24.2082	12.7923	0.528427	similar to QIL1 protein
514599	14.5388	7.68723	0.528737	GrpE-like 2, mitochondrial (E. coli)
515226	72.1677	38.1679	0.528878	eukaryotic translation initiation factor 3, subunit D
510727	36.1538	19.1227	0.528927	COX4 neighbor
517357	27.7186	14.6644	0.529046	F-box and WD repeat domain containing 5
511440	20.2087	10.692	0.529078	COX10 homolog, cytochrome c oxidase assembly protein, heme A: farnesyltransferase (yeast)
510301	9.44789	5.00056	0.529278	ATPase, class II, type 9B
509624	167.129	88.4725	0.529368	lysyl-tRNA synthetase
100140164	73.862	39.1129	0.52954	hypothetical protein LOC100140164
536155	40.4322	21.4126	0.529593	RALBP1 associated Eps domain containing 1
504397	8.42726	4.46456	0.529775	serologically defined colon cancer antigen 10
613830	34.4614	18.2577	0.529803	similar to C11orf61 protein
516039	23.5605	12.4834	0.529844	mitogen-activated protein kinase kinase 3
615352	74.8449	39.6579	0.529867	Fanconi anemia, complementation group G
513083	4.39568	2.32934	0.529916	chromosome 14 open reading frame 166 ortholog
615133	9.45863	5.01233	0.529921	ARP8 actin-related protein 8 homolog (yeast)
540265	21.4302	11.3567	0.529938	tripartite motif-containing 41
281923	4.62095	2.44927	0.530037	mitochondrial translational initiation factor 2
617631	4.13063	2.18948	0.530059	similar to Uncharacterized protein C10orf88
787681	7.35011	3.89766	0.530286	peptidylprolyl isomerase E (cyclophilin E)
510653	9.72737	5.15844	0.530301	LysM, putative peptidoglycan-binding, domain containing 1
541201	32.5628	17.2686	0.530316	NEDD4 binding protein 2-like 2
533763	17.7238	9.40314	0.530538	glucan (1,4-alpha-), branching enzyme 1
338045	189.127	100.34	0.530545	sequestosome 1
540342	16.0875	8.5389	0.530779	zinc finger protein 45
768042	19.2486	10.217	0.530791	mitochondrial ribosomal protein S12
527058	8.94684	4.74974	0.530884	rearranged L-myc fusion
510190	28.4347	15.0987	0.530994	transmembrane 7 superfamily member 3
519896	23.8524	12.666	0.531013	ring finger and WD repeat domain 2
506017	12.0558	6.40335	0.531143	RNA binding motif protein 12B
280759	4.52168	2.40191	0.531199	dihydrolipoamide branched chain transacylase E2
517505	10.3049	5.47519	0.531316	chromosome 7 open reading frame 26 ortholog
523536	16.1027	8.55683	0.53139	zinc finger protein 639
513843	47.8402	25.423	0.531414	myeloid leukemia factor 2
517544	6.07379	3.2284	0.53153	ubiquitination factor E4A (UFD2 homolog, yeast)
508660	49.7734	26.4603	0.531615	DEAD (Asp-Glu-Ala-Asp) box polypeptide 46
507199	19.308	10.2664	0.531715	family with sequence similarity 125, member A
541303	10.9093	5.80169	0.531813	mediator complex subunit 17
508912	95.4478	50.7642	0.531854	cornichon homolog 4 (Drosophila)
534095	4.37158	2.32509	0.531865	tetratricopeptide repeat domain 37
539837	5.14137	2.73468	0.531898	asparagine-linked glycosylation 10, alpha-1,2-glucosyltransferase homolog (S. pombe)
505293	24.2512	12.8994	0.531909	mediator complex subunit 6
535332	21.0547	11.1997	0.531934	methyltransferase like 6
541118	39.4675	20.9962	0.531988	trinucleotide repeat containing 6A
516451	10.1389	5.39404	0.532012	zinc finger protein 592
508601	41.0931	21.864	0.53206	centrin, EF-hand protein, 2
533554	30.5866	16.2754	0.532108	F-box protein 38
540298	22.7586	12.1127	0.532224	coenzyme Q3 homolog, methyltransferase (S. cerevisiae)
617896	34.508	18.3665	0.532239	unc-119 homolog B (C. elegans)
509745	20.0388	10.6661	0.532271	dolichyl-phosphate mannosyltransferase polypeptide 3
512734	8.64716	4.60353	0.532374	signal transducing adaptor molecule (SH3 domain and ITAM motif) 1
767620	5.76811	3.07097	0.532406	transportin 1
510317	17.0123	9.06036	0.532576	similar to Uncharacterized protein C17orf85 (Protein ELG)
534317	4.11695	2.19264	0.532588	mitochondrial ribosomal protein L47
538669	43.7594	23.3175	0.532857	trafficking protein particle complex 3
534349	104.277	55.5767	0.53297	ubiquitin-conjugating enzyme E2E 3 (UBC4/5 homolog, yeast)
507524	40.8982	21.7982	0.532985	Leo1, Paf1/RNA polymerase II complex component, homolog (S. cerevisiae)
535440	32.7606	17.461	0.532988	hect domain and RLD 2
525263	6.63495	3.53657	0.533022	gem (nuclear organelle) associated protein 6
511545	36.3898	19.3968	0.533028	chromosome 12 open reading frame 57 ortholog
528209	9.06495	4.83276	0.533126	WD repeat domain 12
783955	8.89516	4.74234	0.533137	chromosome 1 open reading frame 156 ortholog
616169	23.992	12.7945	0.533281	T-cell leukemia translocation altered gene
530342	30.8183	16.4377	0.533374	similar to Chromosome 16 open reading frame 24
536671	8.75589	4.67087	0.533454	zinc finger, FYVE domain containing 16
614614	9.87211	5.26645	0.533468	similar to predicted protein
536537	21.9029	11.6846	0.53347	RCD1 required for cell differentiation1 homolog (S. pombe)
539018	9.67189	5.16003	0.533507	zinc finger protein 64 homolog (mouse)
531522	13.3489	7.12254	0.533566	CDKN1A interacting zinc finger protein 1
504752	110.083	58.7477	0.533667	eukaryotic translation initiation factor 5
540780	126.157	67.3539	0.533889	cancer susceptibility candidate 4
503575	95.3361	50.9004	0.533904	Rho guanine nucleotide exchange factor (GEF) 12
533993	45.4282	24.2597	0.534023	proteasome (prosome, macropain) assembly chaperone 2
618186	19.5286	10.4299	0.534082	CTF8, chromosome transmission fidelity factor 8 homolog (S. cerevisiae)
513509	28.6232	15.2884	0.534126	thioredoxin domain containing 11
533608	17.9853	9.60674	0.534145	cytochrome b5 reductase 4
541143	24.6854	13.1863	0.534174	zinc finger protein 131
512207	8.28821	4.42816	0.534272	ubiquitin-conjugating enzyme E2B (RAD6 homolog)
505738	17.3597	9.27622	0.534354	mucolipin 1
511969	48.6216	25.9821	0.534373	IMP (inosine monophosphate) dehydrogenase 2
541085	49.5873	26.4983	0.534377	lon peptidase 2, peroxisomal
510095	105.392	56.3339	0.534516	chromosome 3 open reading frame 63 ortholog
533764	8.97179	4.79792	0.534778	ribulose-5-phosphate-3-epimerase
767990	60.622	32.4237	0.53485	ataxin 10
507057	30.7817	16.464	0.534864	PHD finger protein 12
515046	37.172	19.8912	0.535113	ARV1 homolog (S. cerevisiae)
504735	94.0017	50.3039	0.535139	chaperonin containing TCP1, subunit 3 (gamma)
538970	5.53453	2.96203	0.535191	chromosome 7 open reading frame 25 ortholog
538772	7.00558	3.7496	0.535231	aspartyl-tRNA synthetase 2, mitochondrial
534485	13.1401	7.03307	0.535237	conserved gene telomeric to alpha globin cluster
326584	18.7852	10.056	0.535317	ribosomal protein L21
540212	101.25	54.2088	0.535394	N-acetyltransferase 5 (GCN5-related, putative)
533077	4.40316	2.35785	0.535491	peroxisomal biogenesis factor 7
618546	3.95558	2.11818	0.535492	synaptosomal-associated protein, 47kDa
529231	15.0244	8.04546	0.535492	THO complex 3
613749	9.90747	5.3071	0.535666	RAB5C, member RAS oncogene family
615333	14.7814	7.92112	0.535885	transmembrane protein 87A
506203	4.54263	2.4347	0.535967	proteasome (prosome, macropain) subunit, beta type, 4
534705	7.46768	4.0032	0.53607	tousled-like kinase 2
515509	32.9084	17.6415	0.536077	SGT1, suppressor of G2 allele of SKP1 (S. cerevisiae)
533951	11.7262	6.28637	0.536096	pleiotropic regulator 1 (PRL1 homolog, Arabidopsis)
537985	152.75	81.8942	0.536133	histone cluster 2, H2be
522429	29.9613	16.0654	0.536205	ankyrin repeat domain 40
509719	6.13105	3.28776	0.536247	ankyrin repeat and SOCS box-containing 6
507702	14.1867	7.60875	0.536328	LTV1 homolog (S. cerevisiae)
530865	10.6078	5.68969	0.536369	lipoic acid synthetase
614321	27.8626	14.9466	0.536439	vacuolar protein sorting 26 homolog B (S. pombe)
507268	14.8903	7.9882	0.536469	zinc finger protein 212
539395	6.29032	3.37581	0.536668	chromosome 17 open reading frame 59 ortholog
511582	14.1771	7.61123	0.536869	hepatocyte growth factor-regulated tyrosine kinase substrate
537916	3.62516	1.94666	0.536986	zinc finger, FYVE domain containing 1
509802	30.9156	16.6049	0.537105	small nuclear ribonucleoprotein polypeptide A
616839	5.862	3.14896	0.537181	coiled-coil domain containing 93
534759	23.9906	12.889	0.537251	G patch domain containing 8
281476	55.2252	29.6726	0.537303	seryl-tRNA synthetase
507008	12.2239	6.57012	0.537482	leucine rich repeat and sterile alpha motif containing 1
781257	299.949	161.222	0.537499	mitochondrial carrier homolog 1 (C. elegans)
514726	3.40653	1.83103	0.537508	methionyl-tRNA synthetase 2, mitochondrial
280796	230.235	123.767	0.537567	fusion (involved in t(12;16) in malignant liposarcoma)
541058	29.4742	15.8453	0.537599	regulatory factor X, 7
505780	37.7628	20.3013	0.5376	GC-rich promoter binding protein 1-like 1
533987	4.682	2.51733	0.537661	methyltransferase 5 domain containing 1
534677	4.62811	2.48858	0.53771	glycosyltransferase-like domain containing 1
504589	23.5756	12.6775	0.537737	transportin 2
515580	19.1619	10.3051	0.537793	GrpE-like 1, mitochondrial (E. coli)
514567	23.4575	12.6189	0.537949	DEAD (Asp-Glu-Ala-Asp) box polypeptide 27
511259	90.1475	48.499	0.537997	hypothetical LOC511259
512327	120.497	64.8357	0.538067	DEAH (Asp-Glu-Ala-His) box polypeptide 15
281994	8.49926	4.57319	0.538069	protein phosphatase 1A (formerly 2C), magnesium-dependent, alpha isoform
510635	7.27305	3.91343	0.538073	hippocampus abundant transcript-like 1
508722	52.5444	28.2784	0.538181	RNA binding motif protein 39
768310	21.504	11.5733	0.538194	FUS interacting protein (serine/arginine-rich) 1
534739	51.1081	27.5099	0.53827	ankyrin repeat domain 12
534331	13.792	7.42437	0.53831	DEAD (Asp-Glu-Ala-Asp) box polypeptide 50
539760	31.6564	17.0463	0.538479	interleukin enhancer binding factor 2, 45kDa
508216	23.0876	12.4384	0.538751	mitochondrial ribosomal protein L28
539478	25.1467	13.5491	0.538801	transmembrane 9 superfamily member 1
540286	77.6917	41.8689	0.538911	DAZ associated protein 2
507460	14.0975	7.59753	0.538928	transforming growth factor beta regulator 1
513278	25.7219	13.865	0.539035	nucleolar and coiled-body phosphoprotein 1
504587	51.1493	27.572	0.53905	chromosome 19 open reading frame 43 ortholog
513550	29.7141	16.0224	0.539217	family with sequence similarity 18, member B
508940	16.5608	8.93035	0.539245	THUMP domain containing 3
518738	8.08758	4.3614	0.539271	G patch domain containing 1
513906	111.521	60.155	0.539407	DEAD (Asp-Glu-Ala-Asp) box polypeptide 6
515278	13.8211	7.45599	0.539466	ELMO/CED-12 domain containing 2
326581	613.06	330.753	0.539512	eukaryotic translation elongation factor 1 gamma
540919	9.57547	5.16676	0.539582	similar to EMSY protein
534003	17.2189	9.29169	0.53962	nuclear transcription factor Y, gamma
508412	11.6884	6.30775	0.539658	malignant T cell amplified sequence 1
510194	57.0945	30.8125	0.539676	heterochromatin protein 1, binding protein 3
506450	25.8924	13.9767	0.539801	cerebral cavernous malformation 2
514538	13.4483	7.2595	0.539807	similar to chromosome 16 open reading frame 7
530188	18.9223	10.2151	0.539842	debranching enzyme homolog 1 (S. cerevisiae)
510826	6.84621	3.69617	0.539886	DEAD (Asp-Glu-Ala-Asp) box polypeptide 52
507315	10.4714	5.65531	0.540074	nudix (nucleoside diphosphate linked moiety X)-type motif 17
614310	55.6375	30.0532	0.540161	splicing factor, arginine/serine-rich 4
786013	8.59737	4.64405	0.540171	apoptosis antagonizing transcription factor
538528	8.09568	4.3731	0.540177	F-box protein 8
512276	34.6867	18.7448	0.540402	selenoprotein S
515091	19.6439	10.6168	0.540463	interferon-induced protein with tetratricopeptide repeats 5
511826	33.8141	18.2781	0.540546	HECT, UBA and WWE domain containing 1
100124521	13.9203	7.52588	0.54064	solute carrier family 25, member 37
505053	38.7718	20.9627	0.540668	La ribonucleoprotein domain family, member 7
533520	131.061	70.868	0.540727	OCIA domain containing 1
532321	22.3752	12.1002	0.540789	calmodulin binding transcription activator 1
509684	76.2523	41.241	0.540849	solute carrier family 25, member 39
281080	127.692	69.0674	0.540889	clathrin, heavy chain (Hc)
789082	21.0717	11.3981	0.540921	splicing factor 3a, subunit 2, 66kDa
532953	22.2828	12.0611	0.541272	centrin, EF-hand protein, 3 (CDC31 homolog, yeast)
511466	14.1217	7.64371	0.541274	Sjogren syndrome/scleroderma autoantigen 1
614360	4.25937	2.3055	0.541277	15 kDa selenoprotein
508301	11.2397	6.08473	0.541362	glucocorticoid modulatory element binding protein 2
100140016	18.3306	9.92432	0.541406	Rho GTPase activating protein 6
505297	46.2109	25.0231	0.541498	protein phosphatase 1, regulatory (inhibitor) subunit 7
100138230	32.4701	17.5827	0.541504	similar to Huntingtin interacting protein K
520990	13.1598	7.12643	0.541531	vacuolar protein sorting 39 homolog (S. cerevisiae)
613357	132.025	71.4977	0.541547	endoplasmic reticulum protein 29
767894	33.1253	17.9412	0.541616	ubiquitin-conjugating enzyme E2L 3
538472	11.9849	6.49554	0.541975	methyltransferase like 13
510838	6.458	3.50032	0.542013	tubulin, delta 1
408000	77.0447	41.7604	0.542028	septin 7
100138350	15.9279	8.63377	0.542053	ash2 (absent, small, or homeotic)-like (Drosophila)
513049	24.5469	13.3074	0.542122	chromosome 12 open reading frame 44 ortholog
615979	19.9527	10.8173	0.542147	COX16 cytochrome c oxidase assembly homolog (S. cerevisiae)
505694	9.23716	5.00795	0.542153	frataxin
515159	16.0397	8.696	0.542155	guanine nucleotide binding protein (G protein) alpha 12
513531	27.9541	15.1578	0.54224	integrin beta 1 binding protein 1
618141	9.15747	4.96631	0.542323	zinc finger protein 3
613343	45.0229	24.418	0.542345	ubiquitin-conjugating enzyme E2M (UBC12 homolog, yeast)
507248	6.66253	3.61364	0.542383	valyl-tRNA synthetase
534216	17.5641	9.52676	0.542399	RNA binding motif protein 5
507152	7.65863	4.15424	0.542426	similar to Uncharacterized protein C19orf39 homolog
513258	15.2522	8.2789	0.5428	post-GPI attachment to proteins 3
511108	15.6797	8.51154	0.542839	hypothetical protein LOC511108
618306	17.2995	9.39127	0.542864	N-methylpurine-DNA glycosylase
514383	15.0502	8.17117	0.542927	zinc finger, FYVE domain containing 27
504847	225.613	122.492	0.542932	cyclin I
100126182	22.0072	11.9508	0.543041	COX19 cytochrome c oxidase assembly homolog (S. cerevisiae)
614149	12.4892	6.78226	0.543052	nudix (nucleoside diphosphate linked moiety X)-type motif 5
508527	21.3708	11.6061	0.543082	biorientation of chromosomes in cell division 1-like
539598	15.0551	8.17811	0.543213	zinc finger, CCHC domain containing 8
512043	99.2833	53.9355	0.543249	t-complex 1
506978	13.9952	7.60307	0.543264	HEAT repeat containing 1
533968	69.4923	37.7532	0.543271	CCR4-NOT transcription complex, subunit 1
535130	5.30884	2.88447	0.543334	sec1 family domain containing 2
768231	28.2455	15.3487	0.543403	cleavage and polyadenylation specific factor 6, 68kDa
539656	43.7463	23.773	0.54343	GTP binding protein 3 (mitochondrial)
504683	6.65863	3.61932	0.543553	MAK16 homolog (S. cerevisiae)
519826	12.9993	7.0663	0.543593	death inducer-obliterator 1
514989	25.1149	13.6535	0.543638	suppressor of Ty 16 homolog (S. cerevisiae)
539923	37.7801	20.5411	0.543701	zinc finger protein 644
514472	21.3977	11.6361	0.5438	TNF receptor-associated protein 1
782887	5.21968	2.84068	0.544225	SET domain containing 1A
616329	22.5785	12.2893	0.544291	zinc finger protein 606
327687	101.641	55.3319	0.544387	ATPase, H+ transporting, lysosomal accessory protein 1
511003	13.9512	7.59523	0.544416	chromosome X open reading frame 23 ortholog
509775	125.268	68.2001	0.544434	transmembrane protein 59
515933	14.7833	8.04963	0.54451	ring finger protein 8
511091	15.9436	8.68218	0.544557	tRNA splicing endonuclease 54 homolog (S. cerevisiae)
539035	25.1168	13.6806	0.544678	ring finger protein 13
781252	5.37968	2.93034	0.544705	ligase IV, DNA, ATP-dependent
618161	33.3129	18.1467	0.544734	similar to Transcription factor IIIB 90 kDa subunit (TFIIIB90) (hTFIIIB90) (B-related factor 1) (BRF-1) (hBRF) (TATA box-binding protein-associated factor, RNA polymerase III, subunit 2) (TAF3B2)
516932	14.3972	7.84423	0.544846	leucine rich repeat containing 68
514085	37.8696	20.6387	0.544993	E2F transcription factor 6
767618	13.7146	7.475	0.545039	zinc finger protein 574
768071	11.5291	6.28433	0.545086	hypothetical protein MGC137021
530230	14.3383	7.8183	0.545273	coiled-coil domain containing 91
527458	6.23421	3.39994	0.545368	kelch-like 26 (Drosophila)
513510	18.8404	10.2792	0.545594	general transcription factor IIH, polypeptide 1, 62kDa
513985	13.0081	7.09949	0.545774	vacuolar protein sorting 37 homolog A (S. cerevisiae)
529146	7.93695	4.33219	0.545825	mitogen-activated protein kinase kinase kinase 7
784324	4.29326	2.34369	0.545899	similar to UPF0459 protein C19orf50
519181	13.6567	7.45701	0.546032	fucokinase
613424	9.66789	5.27998	0.546135	armadillo repeat containing 7
522917	13.1862	7.20189	0.546168	RIO kinase 3 (yeast)
614921	27.8617	15.2188	0.546227	nuclear transport factor 2
508048	54.9966	30.0507	0.54641	phosphatidylinositol glycan anchor biosynthesis, class Q
534165	171.244	93.6052	0.546617	eukaryotic translation initiation factor 3, subunit E
539045	5.72242	3.12836	0.546684	WD repeat domain 89
510949	49.2721	26.9394	0.546747	adenylosuccinate lyase
614539	12.9478	7.08156	0.546932	peroxisomal biogenesis factor 10
511631	32.6819	17.8796	0.547081	ubiquitin-conjugating enzyme E2Q family member 2
509841	47.8302	26.1692	0.547127	translocase of inner mitochondrial membrane 23 homolog (yeast)
534246	11.978	6.55421	0.547187	coiled-coil domain containing 22
526256	38.2656	20.9425	0.547293	mannosyl (alpha-1,3-)-glycoprotein beta-1,4-N-acetylglucosaminyltransferase, isozyme B
532997	26.2288	14.3582	0.547421	lysine (K)-specific demethylase 1
514062	40.2071	22.0125	0.547479	euchromatic histone-lysine N-methyltransferase 2
510474	169.229	92.6558	0.547519	splicing factor, arginine/serine-rich 5
530618	31.9123	17.4727	0.547522	speckle-type POZ protein
508361	25.2995	13.8553	0.547652	engulfment and cell motility 2
521522	18.0252	9.87281	0.547724	peroxisomal biogenesis factor 19
538481	26.1419	14.3192	0.547749	tet oncogene family member 2
616315	7.86926	4.31136	0.547874	target of myb1-like 2 (chicken)
509874	7.44905	4.08129	0.547894	general transcription factor IIIC, polypeptide 1, alpha 220kDa
534045	17.0252	9.3295	0.547983	solute carrier family 38, member 9
527103	19.7432	10.8248	0.548281	zinc finger and SCAN domain containing 21
512871	102.606	56.2621	0.54833	family with sequence similarity 96, member A
614346	79.0291	43.3636	0.548704	transducin (beta)-like 1 X-linked receptor 1
506656	30.6421	16.8138	0.548717	chromosome 1 open reading frame 35
782746	21.0606	11.5586	0.548824	purine-rich element binding protein A
522040	4.45179	2.44498	0.549214	hypothetical LOC522040
767944	8.32537	4.57241	0.549214	ATP binding domain 4
508097	8.62611	4.73935	0.54942	ectonucleoside triphosphate diphosphohydrolase 6 (putative function)
505073	12.1214	6.66015	0.549455	HLA-B associated transcript 2-like
613382	21.2545	11.6797	0.549517	HD domain containing 3
537366	6.066	3.33378	0.549584	similar to Polycystic kidney disease and receptor for egg jelly related protein precursor (PKD and REJ homolog)
506928	13.4186	7.37536	0.549636	penta-EF-hand domain containing 1
514369	8.90221	4.8935	0.549695	nuclear factor of kappa light polypeptide gene enhancer in B-cells inhibitor-like 1
525110	11.6895	6.42575	0.549704	calcium homeostasis endoplasmic reticulum protein
534005	13.3189	7.32318	0.549832	lysine (K)-specific demethylase 3B
618860	31.9611	17.5746	0.549874	WD repeat domain 48
504724	20.9637	11.5294	0.549972	phosphatidylinositol glycan anchor biosynthesis, class T
504662	10.7931	5.93756	0.550128	zinc finger, HIT type 3
508320	16.8332	9.26187	0.550216	serine/threonine kinase 19
505438	6.98105	3.8415	0.550275	ADP-ribosylation factor GTPase activating protein 2
507340	17.7103	9.74562	0.550279	hypothetical LOC507340
399681	27.8024	15.301	0.550346	emerin
505558	8.26979	4.55202	0.550439	3-ketodihydrosphingosine reductase
515968	7.89074	4.34465	0.550602	gem (nuclear organelle) associated protein 8
506530	80.8302	44.5072	0.550626	signal sequence receptor, beta (translocon-associated protein beta)
505504	17.1251	9.43033	0.550675	BTB (POZ) domain containing 9
513967	14.1454	7.79104	0.550784	aldehyde dehydrogenase 3 family, member A2
531877	19.6219	10.8082	0.550823	protein tyrosine phosphatase, non-receptor type 12
520757	10.0753	5.55123	0.550976	ring finger protein 10
536942	11.9456	6.58279	0.551065	pecanex-like 3 (Drosophila)
514263	9.71295	5.35437	0.551262	transmembrane protein 39B
511467	7.57337	4.17508	0.551284	peptidylprolyl isomerase (cyclophilin)-like 2
100125299	6.98684	3.85252	0.551397	essential meiotic endonuclease 1 homolog 1
617935	189.745	104.651	0.551535	cullin 4A
511329	16.0341	8.8451	0.551643	poly (ADP-ribose) polymerase family, member 6
509856	12.0973	6.67426	0.551716	ring finger protein 31
616030	29.3421	16.1935	0.551885	ring finger protein 167
616187	17.5852	9.7051	0.551891	ring finger protein 5
512609	47.5091	26.2251	0.552002	chromosome 9 open reading frame 46 ortholog
532459	23.4836	12.9654	0.552107	transmembrane protein 115
508881	48.4901	26.7747	0.552169	CKLF-like MARVEL transmembrane domain containing 6
505619	19.2499	10.6305	0.552236	K(lysine) acetyltransferase 5
282684	11.4086	6.30214	0.552401	casein kinase 1, alpha 1
510200	17.4727	9.65263	0.552439	dipeptidyl-peptidase 3
615865	6.05232	3.34366	0.552459	bromodomain containing 9
531757	3.71695	2.05371	0.552525	similar to Aminopeptidase O (AP-O)
511125	21.1923	11.7098	0.552548	ring finger protein 135
505721	7.78063	4.30007	0.552664	regulator of telomere elongation helicase 1
768035	35.8744	19.8273	0.552687	cytohesin 2
618914	12.5612	6.94574	0.552954	v-maf musculoaponeurotic fibrosarcoma oncogene homolog K (avian)
100124522	57.5541	31.8283	0.553015	integrator complex subunit 8
507114	19.5477	10.8139	0.553205	p30 DBC protein
532649	16.9267	9.36409	0.553213	ataxin 2
520254	10.7271	5.93479	0.553254	SH3-binding domain protein 5-like
616210	430.386	238.137	0.553311	transmembrane BAX inhibitor motif containing 6
614469	12.3635	6.84299	0.553484	integrin beta 3 binding protein (beta3-endonexin)
511258	4.41484	2.44376	0.553532	deoxynucleotidyltransferase, terminal, interacting protein 2
100139214	11.5822	6.41301	0.553695	hypothetical protein LOC100139214
511672	12.956	7.1761	0.553882	mediator complex subunit 11
506268	13.4902	7.47348	0.553993	similar to Uncharacterized protein C2orf29
282298	132.252	73.2802	0.554097	poly(A) binding protein, nuclear 1
519843	5.58916	3.09765	0.554225	similar to SLIT-ROBO Rho GTPase activating protein 2
541255	7.17811	3.9785	0.554254	NMDA receptor regulated 2
514863	12.5817	6.97405	0.554301	chromosome 10 open reading frame 119 ortholog
519729	67.162	37.2295	0.554325	adhesion regulating molecule 1
539121	105.829	58.6675	0.554363	myeloid/lymphoid or mixed-lineage leukemia 5 (trithorax homolog, Drosophila)
539790	27.996	15.5216	0.554422	pogo transposable element with KRAB domain
539321	14.9371	8.28333	0.554549	SERTA domain containing 1
286864	4.09505	2.2715	0.554694	lipoyltransferase 1
510865	6.31463	3.50309	0.554757	tubulin, gamma complex associated protein 4
523338	27.7011	15.3803	0.555225	zinc finger, RAN-binding domain containing 1
533736	24.4477	13.5741	0.555229	N-glycanase 1
508055	35.7443	19.8468	0.555245	CCR4-NOT transcription complex, subunit 7
617995	6.72674	3.73501	0.555249	COP9 constitutive photomorphogenic homolog subunit 7B (Arabidopsis)
767607	34.7423	19.2907	0.555251	DEAH (Asp-Glu-Ala-His) box polypeptide 30
513587	12.6597	7.02963	0.555277	similar to UPF0474 protein C5orf41
282090	44.3019	24.6001	0.555284	thiamine triphosphatase
533953	16.7939	9.32587	0.555313	interleukin-1 receptor-associated kinase 1
512971	33.4777	18.5908	0.55532	polymerase (RNA) II (DNA directed) polypeptide E, 25kDa
513309	15.3642	8.53225	0.555333	G elongation factor, mitochondrial 1
513602	23.0342	12.793	0.555389	histone deacetylase 6
509212	23.576	13.0944	0.555411	PIH1 domain containing 1
515575	10.9445	6.07898	0.555436	tripeptidyl peptidase I
526125	34.2242	19.0094	0.555439	gon-4-like (C. elegans)
781376	10.8441	6.02338	0.555452	tubulin, gamma complex associated protein 2
282640	13.4567	7.47568	0.555534	decapping enzyme, scavenger
514642	35.3544	19.6408	0.555539	transient receptor potential cation channel, subfamily M, member 7
613612	26.8554	14.9192	0.55554	transmembrane protein 80
507207	81.7936	45.4397	0.555541	sphingomyelin phosphodiesterase 4, neutral membrane (neutral sphingomyelinase-3)
508840	56.3506	31.3134	0.555689	fibronectin type III domain containing 3A
510331	39.6463	22.0319	0.555711	cullin 5
100134966	29.6331	16.4681	0.555733	protein phosphatase 2, regulatory subunit B', delta isoform
514418	2.96463	1.64831	0.555991	zinc finger protein 526
281630	33.1521	18.4335	0.556027	APEX nuclease (multifunctional DNA repair enzyme) 1
510757	8.08526	4.49566	0.556032	tetratricopeptide repeat domain 5
535457	30.2515	16.8215	0.556054	thioredoxin-like 4A
539521	43.9644	24.4508	0.556149	guanine nucleotide binding protein (G protein), alpha inhibiting activity polypeptide 3
515909	7.90684	4.39798	0.556225	polymerase (DNA directed) iota
616550	29.3663	16.3358	0.556277	phosphatidylinositol transfer protein, alpha
508727	34.6511	19.2773	0.556326	von Hippel-Lindau binding protein 1
616130	40.1025	22.3183	0.556532	mahogunin, ring finger 1
767855	19.4452	10.8225	0.556568	transforming growth factor beta regulator 4
533403	8.244	4.58835	0.556568	protein inhibitor of activated STAT, 2
532919	52.1538	29.0392	0.556799	nuclear receptor binding protein 1
525169	25.3795	14.1364	0.557001	bromodomain and WD repeat domain containing 2
514918	34.2514	19.0807	0.557079	GC-rich sequence DNA-binding factor homolog
506031	293.699	163.759	0.557575	zinc finger, MYND-type containing 8
513622	41.1154	22.9266	0.557617	mitochondrial ribosomal protein L51
509598	35.3296	19.7018	0.557658	MKI67 (FHA domain) interacting nucleolar phosphoprotein
514473	24.6096	13.7275	0.55781	alpha thalassemia/mental retardation syndrome X-linked (RAD54 homolog, S. cerevisiae)
525559	10.3811	5.79081	0.557825	zinc finger protein 398
788861	846.386	472.206	0.557909	ribosomal protein S17
540310	50.5375	28.1981	0.557964	glucocorticoid receptor DNA binding factor 1
359716	23.7642	13.2613	0.558037	DNA (cytosine-5-)-methyltransferase 3 alpha
534072	7.87158	4.39333	0.558125	beta-transducin repeat containing
511031	3.77032	2.10436	0.558139	chromosome 14 open reading frame 169 ortholog
532021	10.5189	5.87106	0.558141	protein arginine methyltransferase 10 (putative)
512588	13.9169	7.76891	0.558234	TM2 domain containing 3
529613	8.02989	4.48289	0.558275	DEAD (Asp-Glu-Ala-Asp) box polypeptide 24
509365	36.9394	20.6245	0.558333	TatD DNase domain containing 1
338051	34.7265	19.3904	0.558375	poly(A) polymerase alpha
515743	45.3885	25.3473	0.558452	ring finger protein 181
512041	32.59	18.2094	0.558743	EBNA1 binding protein 2
100140328	58.5303	32.7153	0.558947	sec1 family domain containing 1
617901	2.16516	1.21051	0.559087	mitochondrial ribosomal protein L13
507081	14.9905	8.38117	0.559097	chromosome 9 open reading frame 6 ortholog
512613	61.1154	34.1718	0.559136	cyclin-dependent kinase inhibitor 1B (p27, Kip1)
782743	47.4324	26.5253	0.559224	myotubularin related protein 4
512789	3.27316	1.83055	0.559261	BRF2, subunit of RNA polymerase III transcription initiation factor, BRF1-like
619120	100.277	56.094	0.559388	similar to Protein FAM65A
510412	12.0733	6.75644	0.55962	golgi autoantigen, golgin subfamily a, 5
533873	7.55768	4.22975	0.559663	dihydroorotate dehydrogenase
514446	58.7398	32.8745	0.559664	flightless I homolog (Drosophila)
507430	12.4967	6.99576	0.559807	non imprinted in Prader-Willi/Angelman syndrome 2
520800	26.7223	14.9608	0.559863	transcription factor binding to IGHM enhancer 3
540482	13.6573	7.64662	0.559894	ATG9 autophagy related 9 homolog A (S. cerevisiae)
517263	53.8991	30.181	0.559954	autophagy/beclin-1 regulator 1
515007	18.6464	10.442	0.559998	zinc finger protein 384
515723	19.8973	11.1442	0.560088	serine/threonine kinase 40
528783	96.6378	54.1316	0.560149	stromal cell derived factor 4
767926	9.53832	5.34378	0.560244	COMM domain containing 3
513601	10.0511	5.63369	0.560507	small nuclear ribonucleoprotein 48kDa (U11/U12)
507155	48.3037	27.0797	0.560613	NOP58 ribonucleoprotein homolog (yeast)
613304	52.0772	29.2017	0.560739	small nuclear ribonucleoprotein polypeptides B and B1
539774	9.19526	5.15735	0.56087	PHD finger protein 23
618702	421.035	236.25	0.561116	ribosomal protein L28
524973	4.56189	2.56022	0.561219	prune homolog (Drosophila)
515804	3.92979	2.20557	0.561244	importin 9
282703	48.3116	27.1148	0.561248	cleavage and polyadenylation specific factor 1, 160kDa
533977	37.8476	21.2447	0.561323	BUD31 homolog (S. cerevisiae)
517857	5.94084	3.33511	0.561386	chromosome 1 open reading frame 123 ortholog
527558	12.6087	7.07848	0.561395	zinc finger protein 282
281565	70.5377	39.6035	0.561452	UDP-glucose pyrophosphorylase 2
507867	6.62274	3.71851	0.561477	ankyrin repeat and zinc finger domain containing 1
616050	5.08543	2.85673	0.561748	SET and MYND domain containing 3
614715	33.6129	18.8843	0.561816	transmembrane and coiled-coil domains 1
540802	14.6841	8.2518	0.561954	ankyrin repeat and SOCS box-containing 3
540141	33.3402	18.7385	0.562038	lysine (K)-specific demethylase 2A
512530	28.0969	15.7933	0.562099	SEC13 homolog (S. cerevisiae)
520833	54.7912	30.801	0.562154	ubiquitination factor E4B (UFD2 homolog, yeast)
784326	41.3623	23.2537	0.562195	ubiquitin-conjugating enzyme E2E 2 (UBC4/5 homolog, yeast)
507080	12.2188	6.87025	0.562267	phosphatidylinositol glycan anchor biosynthesis, class L
534407	13.3817	7.52415	0.562272	receptor-interacting serine-threonine kinase 2
767925	981.924	552.173	0.562338	ribosomal protein L13a
281156	28.6909	16.1384	0.562492	farnesyl diphosphate synthase (farnesyl pyrophosphate synthetase, dimethylallyltranstransferase, geranyltranstransferase)
534386	87.9395	49.485	0.562716	enhancer of polycomb homolog 1 (Drosophila)
507270	448.224	252.234	0.562742	ribosomal protein L29
533197	34.5119	19.4244	0.562832	heterogeneous nuclear ribonucleoprotein U-like 1
534122	42.6919	24.0324	0.562926	aminopeptidase puromycin sensitive
510240	19.4966	10.9773	0.563033	ribosomal RNA processing 1 homolog B (S. cerevisiae)
282275	18.5393	10.4384	0.563042	integrin alpha FG-GAP repeat containing 2
532875	3.39526	1.91174	0.563061	similar to AFG3(ATPase family gene 3)-like 1 (yeast)
539941	30.6798	17.2769	0.563136	mitogen-activated protein kinase 8
521254	21.4724	12.0922	0.563152	3'(2'), 5'-bisphosphate nucleotidase 1
515001	10.8938	6.13503	0.563168	N-acetyltransferase 10 (GCN5-related)
767874	185.253	104.335	0.563201	heat shock 90kDa protein 1, beta
506192	29.3459	16.5282	0.563221	adaptor-related protein complex 1, beta 1 subunit
527403	361.481	203.606	0.563254	methionine adenosyltransferase II, alpha
780787	28.8338	16.2428	0.563324	steroid receptor RNA activator 1
618018	23.8681	13.4461	0.563351	stimulated by retinoic acid 13 homolog (mouse)
531931	54.8948	30.9251	0.563351	splicing factor 3b, subunit 2, 145kDa
533980	31.0885	17.5165	0.563439	cytoskeleton associated protein 5
510620	29.4209	16.5794	0.563525	N-acylsphingosine amidohydrolase (acid ceramidase) 1
510769	7.79053	4.39228	0.563797	nudE nuclear distribution gene E homolog (A. nidulans)-like 1
534312	71.7335	40.4444	0.563815	secretory carrier membrane protein 2
532401	8.77874	4.95017	0.563882	similar to Zinc finger protein 281 (Zinc finger DNA-binding protein 99) (Transcription factor ZBP-99) (GC-box-binding zinc finger protein 1)
511479	61.9904	34.9681	0.564088	mitochondrial ribosomal protein L45
514223	20.9774	11.8345	0.564157	integrin-linked kinase-associated serine/threonine phosphatase 2C
616441	19.8074	11.1751	0.564191	thymocyte nuclear protein 1
528046	23.1258	13.0478	0.564212	eukaryotic translation initiation factor 2C, 4
506714	53.7734	30.3423	0.564262	hypothetical LOC506714
493993	37.5523	21.1985	0.564506	presenilin enhancer 2 homolog (C. elegans)
534073	57.4429	32.4483	0.564879	Ewing sarcoma breakpoint region 1
782635	63.5784	35.9215	0.564995	MON2 homolog (S. cerevisiae)
614388	7.62168	4.30626	0.565002	transmembrane and ubiquitin-like domain containing 2
522529	23.7737	13.4325	0.565015	adenylosuccinate synthase
613634	27.8274	15.7244	0.565071	LSM4 homolog, U6 small nuclear RNA associated (S. cerevisiae)
504565	54.6771	30.901	0.565154	STIP1 homology and U-box containing protein 1
614557	4.566	2.58078	0.565217	RWD domain containing 3
786874	18.2019	10.2886	0.56525	zinc finger protein 568
513657	28.1216	15.8978	0.565323	REV1 homolog (S. cerevisiae)
615190	18.7601	10.6065	0.565376	cysteine-rich hydrophobic domain 2
615077	21.7957	12.3247	0.565466	transmembrane protein 55B
617771	51.5711	29.1841	0.565901	ubiquitin-conjugating enzyme E2 variant 1
512545	59.2796	33.5518	0.565992	integrin alpha FG-GAP repeat containing 1
511257	38.1303	21.5866	0.566127	ras homolog gene family, member T1
783569	89.7332	50.8063	0.566193	cleavage stimulation factor, 3' pre-RNA, subunit 2, 64kDa, tau variant
508605	442.288	250.462	0.566286	HLA-B associated transcript 3
515069	91.0006	51.5407	0.566378	FK506 binding protein 3, 25kDa
515056	5.98926	3.3933	0.566563	block of proliferation 1
618622	27.7483	15.7233	0.56664	fat mass and obesity associated
100125917	40.6621	23.0426	0.566686	regulatory factor X-associated ankyrin-containing protein
618392	20.0524	11.3636	0.566694	unc-84 homolog B (C. elegans)
510379	13.2531	7.51087	0.566727	MON1 homolog B (yeast)
505771	23.6475	13.4027	0.56677	peroxisomal biogenesis factor 1
524106	7.22389	4.09544	0.56693	zinc finger protein 354A
782093	9.25411	5.24749	0.567045	aminoadipate-semialdehyde dehydrogenase
535290	10.9806	6.22655	0.567049	mitochondrial ribosomal protein S28
616899	14.3273	8.1255	0.567136	hypothetical protein LOC616899
616477	47.1489	26.7412	0.567164	coiled-coil-helix-coiled-coil-helix domain containing 3
515465	35.8038	20.3127	0.567334	immature colon carcinoma transcript 1
508337	17.8193	10.1097	0.567344	major facilitator superfamily domain containing 1
533660	22.2081	12.601	0.567403	DnaJ (Hsp40) homolog, subfamily C, member 18
520046	8.57032	4.86423	0.567568	DEAH (Asp-Glu-Ala-His) box polypeptide 38
515531	18.3989	10.4427	0.567572	Hermansky-Pudlak syndrome 1
540252	6.87211	3.90107	0.567668	fem-1 homolog b (C. elegans)
617236	50.8666	28.8788	0.567735	SMT3 suppressor of mif two 3 homolog 3 (S. cerevisiae)
615128	14.4728	8.2242	0.568251	transmembrane protein 39A
511226	21.6103	12.2822	0.568348	hypothetical protein LOC511226
616621	25.1232	14.2842	0.568567	polynucleotide kinase 3'-phosphatase
507847	8.47684	4.81988	0.568594	zinc finger protein 692
527910	10.1817	5.7893	0.5686	SKI-like oncogene
513277	103.518	58.8668	0.568663	nuclear distribution gene C homolog (A. nidulans)
511197	14.6549	8.33374	0.568664	methyltransferase like 1
527459	17.202	9.78239	0.568677	RPTOR independent companion of MTOR, complex 2
506501	36.5071	20.7611	0.568687	telomeric repeat binding factor 2
787244	4.39274	2.49827	0.568727	dual specificity phosphatase 28
615480	48.8853	27.8024	0.568727	solute carrier family 35, member F5
539120	92.6781	52.7091	0.568733	vascular endothelial zinc finger 1
509238	8.26674	4.70177	0.568758	TATA box binding protein (TBP)-associated factor, RNA polymerase I, C, 110kDa
512002	51.6932	29.4032	0.568803	3-hydroxyisobutyrate dehydrogenase
617083	28.4846	16.2037	0.568859	ubiquitin-conjugating enzyme E2F (putative)
614194	8.70347	4.95161	0.568924	cytoplasmic tRNA 2-thiolation protein 2
353353	6.84063	3.8923	0.568996	tRNA aspartic acid methyltransferase 1
519624	41.2865	23.4978	0.56914	syntaxin 16
516781	12.6941	7.22532	0.569187	NGFI-A binding protein 1 (EGR1 binding protein 1)
614783	42.0467	23.9433	0.569445	DAZ associated protein 1
537380	12.07	6.87437	0.569541	mitogen-activated protein kinase kinase kinase 5
508812	7.32758	4.17423	0.569661	dihydrouridine synthase 3-like (S. cerevisiae)
509803	4.79737	2.73354	0.5698	chromosome 19 open reading frame 54 ortholog
615129	2.93181	1.67062	0.569827	chromosome 20 open reading frame 196 ortholog
534448	3.12432	1.78064	0.569931	ataxin 7-like 1
782646	3.56	2.02916	0.569989	spermatogenesis associated 5
520335	5.99484	3.41755	0.570081	oxidase (cytochrome c) assembly 1-like
100126047	5.12568	2.92249	0.570165	nudix (nucleoside diphosphate linked moiety X)-type motif 6
511829	11.5899	6.60844	0.57019	general transcription factor IIH, polypeptide 2, 44kDa
616937	12.7332	7.26188	0.570312	similar to K06A9.1b
539785	37.3987	21.3338	0.570442	scaffold attachment factor B
504226	8.95484	5.11187	0.57085	up-regulated gene 4
529808	9.92979	5.67121	0.571131	ATG2 autophagy related 2 homolog A (S. cerevisiae)
613590	6.74063	3.85	0.571162	X-ray repair complementing defective repair in Chinese hamster cells 4
537517	28.9473	16.5345	0.571192	tousled-like kinase 1
514521	32.6911	18.6736	0.571216	TBC1 domain family, member 9B (with GRAM domain)
505294	5.85926	3.34781	0.571371	solute carrier family 39 (zinc transporter), member 3
615287	21.7524	12.4327	0.571553	Yip1 domain family, member 4
789791	3.06432	1.75149	0.571575	RB-associated KRAB zinc finger
450214	15.1765	8.675	0.571607	centromere protein C 1
514442	8.49884	4.85936	0.571767	harbinger transposase derived 1
508497	7.36516	4.21123	0.571778	FtsJ homolog 3 (E. coli)
617441	23.0735	13.1931	0.571788	hypothetical protein LOC617441
613423	14.3624	8.21318	0.571852	ubiquitin-conjugating enzyme E2W (putative)
534600	46.7047	26.7162	0.572024	apoptotic chromatin condensation inducer 1
614288	23.8594	13.6494	0.572078	McKusick-Kaufman syndrome
516355	50.5024	28.8937	0.572126	LUC7-like 2 (S. cerevisiae)
513620	18.9585	10.849	0.572247	transmembrane protein 127
510387	13.0802	7.48538	0.572268	DnaJ (Hsp40) homolog, subfamily C, member 1
534558	14.3074	8.18798	0.572291	2-deoxyribose-5-phosphate aldolase homolog (C. elegans)
510499	44.3556	25.3865	0.572341	solute carrier family 15, member 4
534797	12.1297	6.9426	0.572364	transmembrane protein 183A
506200	128.606	73.6142	0.572403	CLPTM1-like
520897	6.37274	3.64798	0.572435	short chain dehydrogenase/reductase family 39U, member 1
531515	38.8812	22.2632	0.572596	AT rich interactive domain 4A (RBP1-like)
510540	22.6691	12.9871	0.572899	nucleoporin 85kDa
613444	7.30253	4.18386	0.572933	similar to C04F5.8
768063	24.0967	13.8063	0.572954	hypothetical protein MGC134244
526652	35.2367	20.1935	0.57308	folliculin
513410	34.01	19.4927	0.573145	heterogeneous nuclear ribonucleoprotein A/B
540735	37.5851	21.5427	0.573172	zinc finger CCCH-type containing 13
510127	38.7851	22.2317	0.573202	mitochondrial ribosomal protein L37
507371	66.2904	38.0048	0.573308	PRP8 pre-mRNA processing factor 8 homolog (S. cerevisiae)
540228	11.2252	6.43608	0.573362	protein arginine methyltransferase 6
514371	44.2083	25.3486	0.573391	ARP1 actin-related protein 1 homolog A, centractin alpha (yeast)
100139074	5.73737	3.29037	0.573498	PDGFA associated protein 1
534231	89.5078	51.3351	0.573527	ribophorin II
540888	22.2997	12.7904	0.57357	protein tyrosine phosphatase, non-receptor type 2
519974	23.5716	13.5205	0.573592	non-SMC element 2, MMS21 homolog (S. cerevisiae)
540274	18.578	10.6571	0.573642	ring finger protein 14
515193	21.2733	12.204	0.573676	SAFB-like, transcription modulator
515306	8.90979	5.11158	0.573703	phosphatidylinositol glycan anchor biosynthesis, class H
616080	36.1937	20.7656	0.573736	ring finger protein, transmembrane 1
540632	52.3113	30.0139	0.573757	TAR DNA binding protein
787067	71.6104	41.0928	0.573838	methyltransferase like 9
768007	11.1807	6.41616	0.573858	component of oligomeric golgi complex 8
504543	22.5163	12.9212	0.573861	TBC1 domain family, member 20
537703	18.5449	10.6425	0.573874	mitogen-activated protein kinase 7
767882	4.214	2.41907	0.574056	high density lipoprotein binding protein
508928	159.6	91.6319	0.574134	mitochondrial ribosomal protein S15
280719	18.5054	10.6246	0.574138	aminomethyltransferase
523881	4.14674	2.38157	0.574324	WD repeat domain 13
534964	22.7468	13.0646	0.574346	integrator complex subunit 7
505390	11.9723	6.87844	0.574529	phenylalanyl-tRNA synthetase 2, mitochondrial
616647	69.9381	40.1962	0.574739	multiple coagulation factor deficiency 2
512324	21.4741	12.3426	0.574767	SET domain containing 3
505358	69.8627	40.1574	0.574804	bromodomain containing 2
286873	53.2407	30.6119	0.574972	ribosomal protein S4, Y-linked 1
541096	7.44211	4.27936	0.57502	dopey family member 1
513829	9.58505	5.51188	0.575049	eukaryotic translation initiation factor 2 alpha kinase 4
787839	27.8717	16.0307	0.575162	male-specific lethal 1 homolog (Drosophila)
515595	88.1149	50.696	0.575339	ring finger protein 7
519017	35.2803	20.2988	0.575356	adenine phosphoribosyltransferase
511803	2.65516	1.52788	0.575438	proteasome (prosome, macropain) 26S subunit, non-ATPase, 1
526529	35.946	20.6855	0.57546	tubulin, gamma complex associated protein 3
286825	4.77989	2.75072	0.575477	WD repeat domain 44
282078	27.7444	15.9688	0.575567	SEC11 homolog A (S. cerevisiae)
286863	172.708	99.4085	0.575587	tyrosine 3-monooxygenase/tryptophan 5-monooxygenase activation protein, beta polypeptide
281998	154.49	88.9228	0.57559	peroxiredoxin 3
527615	7.98232	4.59517	0.575668	solute carrier family 35, member B3
616044	12.3424	7.10544	0.575693	phosphatidylinositol glycan anchor biosynthesis, class B
504771	31.224	17.9758	0.575705	coenzyme Q7 homolog, ubiquinone (yeast)
508613	12.2648	7.06094	0.575706	hypothetical LOC508613
513771	22.4939	12.9499	0.575709	golgi reassembly stacking protein 2, 55kDa
509072	8.84547	5.09374	0.575859	amyotrophic lateral sclerosis 2 (juvenile) chromosome region, candidate 8
515771	11.0895	6.38767	0.576012	UDP-Gal:betaGlcNAc beta 1,4- galactosyltransferase, polypeptide 3
537266	15.7486	9.07304	0.576116	zinc finger, MIZ-type containing 2
504914	25.3941	14.6313	0.576169	uroporphyrinogen decarboxylase
533338	24.0778	13.8731	0.576179	BCL2-like 12 (proline rich)
507815	24.8217	14.3064	0.576367	STT3, subunit of the oligosaccharyltransferase complex, homolog A (S. cerevisiae)
767931	120.534	69.477	0.576409	NHP2 non-histone chromosome protein 2-like 1 (S. cerevisiae)
540716	23.4569	13.521	0.576419	solute carrier family 39 (zinc transporter), member 7
535403	27.3979	15.7933	0.576443	MYST histone acetyltransferase (monocytic leukemia) 4
505683	6.90095	3.97817	0.576467	similar to Tubulin polyglutamylase complex subunit 1 (PGs1)
511514	15.1478	8.73408	0.576591	HIR histone cell cycle regulation defective homolog A (S. cerevisiae)
519573	27.2012	15.6917	0.576878	PDZ domain containing 8
507032	6.20042	3.57723	0.576934	programmed cell death 2-like
513471	13.8075	7.96649	0.576969	melanoma associated antigen (mutated) 1
614795	42.6654	24.6174	0.576989	FK506 binding protein 1A, 12kDa
530000	3.99521	2.30711	0.577469	oxysterol binding protein
768224	6.38568	3.68838	0.577601	DPH2 homolog (S. cerevisiae)
523017	5.64716	3.26235	0.577698	chromosome 8 open reading frame 38 ortholog
613828	54.2315	31.3396	0.577886	down-regulator of transcription 1, TBP-binding (negative cofactor 2)
519731	6.07189	3.50905	0.577918	tRNA-yW synthesizing protein 3 homolog (S. cerevisiae)
505510	17.4101	10.0622	0.577953	RAB, member of RAS oncogene family-like 3
539101	14.5361	8.40204	0.578012	jagunal homolog 1 (Drosophila)
404132	19.0366	11.0046	0.578073	apolipoprotein A-I binding protein
510956	10.7246	6.19997	0.578105	RRS1 ribosome biogenesis regulator homolog (S. cerevisiae)
100125390	43.982	25.4328	0.578254	UDP-Gal:betaGlcNAc beta 1,4- galactosyltransferase, polypeptide 2
532903	12.8111	7.40825	0.57827	tryptophanyl tRNA synthetase 2, mitochondrial
281897	99.3463	57.451	0.578291	lysosomal-associated membrane protein 1
526950	127.128	73.5476	0.578533	ubiquitin-like 3
504900	28.938	16.743	0.578583	protein phosphatase 4, regulatory subunit 2
777771	71.1424	41.1657	0.578638	DIS3 mitotic control homolog (S. cerevisiae)-like
506322	33.1799	19.2083	0.578913	neuroblastoma RAS viral (v-ras) oncogene homolog
618234	16.8684	9.77037	0.579211	zinc finger, MYM-type 6
507503	22.5791	13.0788	0.579245	THAP domain containing 4
517656	9.70042	5.61908	0.579261	NFS1 nitrogen fixation 1 homolog (S. cerevisiae)
100125287	3.91611	2.26892	0.579381	ATR interacting protein
534385	11.9328	6.91403	0.579412	zinc finger protein 410
618784	10.8909	6.31038	0.579415	TBC1 domain family, member 22A
506557	17.5016	10.141	0.579434	polybromo 1
512534	51.5169	29.8552	0.579521	histocompatibility (minor) 13
281568	19.0363	11.0321	0.579528	uridine monophosphate synthetase
504472	90.5767	52.4961	0.579576	DnaJ (Hsp40) homolog, subfamily C, member 13
512697	9.74674	5.64925	0.579604	chromosome 3 open reading frame 19 ortholog
515425	8.55347	4.95859	0.579716	coiled-coil domain containing 61
534496	30.7837	17.848	0.579788	MYC binding protein 2
508132	10.9544	6.35207	0.579863	N-acetylglucosamine kinase
541202	427.491	247.995	0.580118	heterogeneous nuclear ribonucleoprotein H1 (H)
533788	107.324	62.2738	0.580239	protein phosphatase 2, regulatory subunit B', alpha isoform
511120	10.7701	6.24972	0.580284	hypothetical protein LOC511120
338044	105.903	61.463	0.58037	solute carrier family 38, member 2
535496	9.06505	5.26116	0.580379	patatin-like phospholipase domain containing 8
768077	28.6689	16.641	0.580455	ORM1-like 1 (S. cerevisiae)
523609	35.8344	20.8011	0.580479	PRELI domain containing 1
526343	9.16126	5.31841	0.580532	UTP15, U3 small nucleolar ribonucleoprotein, homolog (S. cerevisiae)
517345	8.36168	4.85466	0.580584	ADP-ribosylation factor-like 1
782059	35.9923	20.8997	0.580672	SCY1-like 2 (S. cerevisiae)
510065	22.3682	12.9907	0.580765	acyl-Coenzyme A oxidase 3, pristanoyl
506676	56.7021	32.937	0.580878	UBX domain protein 1
616226	55.8448	32.4427	0.580943	COMM domain containing 6
533603	10.2445	5.95248	0.58104	DnaJ (Hsp40) homolog, subfamily B, member 12
280952	27.2155	15.8148	0.581094	lysine (K)-specific demethylase 6A
768241	22.8129	13.2605	0.58127	p53 and DNA-damage regulated 1
615847	14.2439	8.2814	0.5814	family with sequence similarity 33, member A
533920	15.9581	9.28072	0.581568	lysophospholipase-like 1
506127	5.30768	3.08696	0.581603	v-ski sarcoma viral oncogene homolog (avian)
515135	26.8554	15.6221	0.581714	CDP-diacylglycerol--inositol 3-phosphatidyltransferase (phosphatidylinositol synthase)
535200	3.49526	2.03448	0.582067	widely interspaced zinc finger motifs
615690	46.86	27.2771	0.582098	family with sequence similarity 3, member C
511255	49.2863	28.6949	0.582209	oxysterol binding protein-like 9
517560	43.6102	25.3931	0.582274	peptidylprolyl isomerase domain and WD repeat containing 1
767848	39.2445	22.8532	0.582328	solute carrier family 35, member B2
616110	4.35547	2.53639	0.582346	zinc finger protein 511
522840	9.20568	5.36158	0.582421	chromosome 7 open reading frame 50 ortholog
523737	25.6331	14.9294	0.582426	dolichyl-phosphate mannosyltransferase polypeptide 2, regulatory subunit
512206	14.9405	8.7027	0.582489	CDKN2A interacting protein N-terminal like
535625	28.1445	16.3946	0.582515	mitogen-activated protein kinase-activated protein kinase 5
515009	35.9237	20.9265	0.582526	similar to I-1 receptor candidate protein
529962	10.6525	6.20625	0.582608	zinc finger, MYM-type 4
522791	40.5081	23.6011	0.582626	RING finger protein 11
530483	4.17526	2.43287	0.582688	URB1 ribosome biogenesis 1 homolog (S. cerevisiae)
618691	88.628	51.6487	0.582758	phosphohistidine phosphatase 1
509602	4.93368	2.87631	0.582993	excision repair cross-complementing rodent repair deficiency, complementation group 5
513213	9.40989	5.48668	0.583076	PAX interacting (with transcription-activation domain) protein 1
782414	34.9964	20.4066	0.583104	similar to C-Maf-inducing protein (c-Mip) (Truncated c-Maf inducing protein) (Tc-Mip)
504229	14.4109	8.4032	0.583112	transmembrane protein 126B
539701	16.4648	9.60756	0.58352	fukutin related protein
281816	58.7424	34.2804	0.583572	histidine triad nucleotide binding protein 2
281767	95.5387	55.7611	0.583649	farnesyl-diphosphate farnesyltransferase 1
519751	11.7354	6.84962	0.583673	cytospin A
617775	100.034	58.3892	0.583695	similar to Prostate tumor over expressed gene 1
782657	5.25337	3.06638	0.583697	hypothetical protein LOC782657
539371	10.3068	6.01653	0.583742	zinc finger and BTB domain containing 9
504718	18.4061	10.7476	0.583914	growth arrest and DNA-damage-inducible, gamma interacting protein 1
510689	15.1553	8.84995	0.583952	nuclear apoptosis inducing factor 1
534400	8.708	5.08552	0.584005	centrosomal protein 120kDa
510463	14.4424	8.436	0.584112	WDYHV motif containing 1
515602	14.3065	8.3589	0.584272	replication factor C (activator 1) 3, 38kDa
280933	10.1802	5.94873	0.584343	suppression of tumorigenicity 7
617776	4.37484	2.55666	0.584401	hypothetical LOC617776
326346	141.411	82.6526	0.584484	NADH dehydrogenase (ubiquinone) 1 alpha subcomplex, 11, 14.7kDa
780845	27.7784	16.2364	0.584495	mitogen-activated protein kinase organizer 1
509622	33.4094	19.5288	0.584532	nuclear receptor subfamily 1, group H, member 2
616849	47.8186	27.9517	0.584536	WAS/WASL interacting protein family, member 2
514945	23.2172	13.5808	0.584947	BMS1 homolog, ribosome assembly protein (yeast)
524142	2.30737	1.34976	0.584977	optic atrophy 1 (autosomal dominant)
511281	7.38611	4.32075	0.584984	origin recognition complex, subunit 2-like (yeast)
527591	30.8154	18.0344	0.585241	similar to solute carrier family 35, member E2
535340	23.3482	13.6661	0.585319	exosome component 10
506115	54.5984	31.9602	0.585369	CTD (carboxy-terminal domain, RNA polymerase II, polypeptide A) small phosphatase 2
534204	5.16842	3.02584	0.585448	hypothetical LOC534204
513858	20.8601	12.2126	0.585454	TBC1 domain family, member 10B
511381	27.2572	15.9595	0.585516	uracil-DNA glycosylase
540698	23.6634	13.8574	0.585606	chromosome 6 open reading frame 211 ortholog
509587	19.4598	11.3967	0.585656	ATG16 autophagy related 16-like 1 (S. cerevisiae)
534612	122.614	71.8207	0.585745	AT rich interactive domain 4B (RBP1-like)
518857	3.17326	1.85885	0.585784	excision repair cross-complementing rodent repair deficiency, complementation group 8
789999	11.3431	6.64566	0.585879	eukaryotic translation initiation factor 3, subunit B
614947	10.2592	6.0113	0.585944	loss of heterozygosity, 12, chromosomal region 1
521540	57.8692	33.9142	0.58605	chaperonin containing TCP1, subunit 6A (zeta 1)
617553	81.7969	47.9445	0.58614	HLA-B associated transcript 4
327717	14.6668	8.59712	0.58616	NADH dehydrogenase (ubiquinone) flavoprotein 3, 10kDa
541080	15.4354	9.05127	0.586398	far upstream element (FUSE) binding protein 3
512236	36.9203	21.6514	0.586435	PRP4 pre-mRNA processing factor 4 homolog B (yeast)
539594	26.1724	15.3485	0.586439	budding uninhibited by benzimidazoles 3 homolog (yeast)
616903	4.5416	2.66354	0.586476	similar to cutA divalent cation tolerance homolog
507996	13.0641	7.66219	0.586507	bromodomain and PHD finger containing, 3
538796	91.9168	53.9179	0.586594	cyclin L2
517621	8.20379	4.8129	0.586668	hypothetical LOC517621
507462	5.20095	3.05144	0.586708	sorting nexin 16
613305	22.2508	13.055	0.586721	MIF4G domain containing
515893	26.0316	15.2737	0.586736	Yip1 domain family, member 2
541013	12.7216	7.46466	0.586772	mago-nashi homolog B (Drosophila)
539779	36.7294	21.5532	0.586811	RUN and FYVE domain containing 2
617210	87.3132	51.2429	0.586887	electron-transfer-flavoprotein, beta polypeptide
616487	154.136	90.4716	0.586959	stromal antigen 2
100138828	7.04568	4.13562	0.586972	similar to Uncharacterized protein C14orf102 homolog
509591	67.7043	39.7413	0.586983	RNA binding motif protein, X-linked
514234	4.51505	2.6505	0.587036	hypothetical LOC514234
787651	66.4462	39.0106	0.5871	leucine rich repeat and coiled-coil domain containing 1
507564	262.761	154.276	0.587135	heterogeneous nuclear ribonucleoprotein A2/B1
614151	14.884	8.74049	0.58724	mitochondrial ribosomal protein L30
508236	53.2868	31.2946	0.587286	inositol hexakisphosphate kinase 2
511790	4.89474	2.87497	0.58736	APEX nuclease (apurinic/apyrimidinic endonuclease) 2
506384	9.50684	5.58398	0.587364	poly (ADP-ribose) polymerase family, member 16
504533	29.8634	17.5439	0.587471	ubiquitin-like 4A
506426	4.48158	2.63302	0.58752	crystallin, zeta (quinone reductase)-like 1
513632	22.3075	13.1062	0.587527	regulator of chromosome condensation (RCC1) and BTB (POZ) domain containing protein 2
535449	38.6434	22.7051	0.587556	mitochondrial fission regulator 1
534377	8.82168	5.18449	0.587699	secretion regulating guanine nucleotide exchange factor
540949	6.29768	3.70115	0.5877	ankyrin repeat domain 49
525278	7.31242	4.29759	0.587711	amyloid beta (A4) precursor protein-binding, family B, member 3
515398	6.79284	3.99266	0.587775	proprotein convertase subtilisin/kexin type 7
510511	18.3793	10.803	0.587782	nucleolar protein 7, 27kDa
505580	27.43	16.1278	0.587961	poliovirus receptor-related 2 (herpesvirus entry mediator B)
618637	21.9505	12.9078	0.58804	tripartite motif-containing 65
535470	26.8165	15.7715	0.588124	peptidylprolyl cis/trans isomerase, NIMA-interacting 1
512656	23.7757	13.9835	0.588141	vacuolar protein sorting 13 homolog B (yeast)
338049	129.303	76.0699	0.588308	ras homolog gene family, member A
[truncated: 3,430 more rows]
